# Supplementary material for: A monoclinic polymorph of KY(PO3)4
Source: Acta Crystallogr Sect E Struct Rep Online. 2008 May 17;64(Pt 6):i34. doi: 10.1107/S1600536808013925 (PMC2961604; doi:10.1107/S1600536808013925)
Supplement: Supplementary file 1 [file e-64-00i34-sup1.cif]

##############################################################################
###                                                                        ###
###        Electronic paper (Acta Crystallographica Section E)             ###
###                                                                        ###
##############################################################################
#                                                                            #
# This CIF contains the data in a paper accepted for publication in Acta     #
# Crystallographica Section E. It conforms to the requirements of Notes      #
# for Authors for Section E, and has been peer reviewed under the auspices   #
# of the IUCr Commission on Journals.                                        #
#                                                                            #
# Full details of the Crystallographic Information File format               #
# are given in the paper "The Crystallographic Information File (CIF):       #
# a New Standard Archive File for Crystallography" by S. R. Hall, F. H.      #
# Allen and I. D. Brown [Acta Cryst. (1991), A47, 655-685].                  #
#                                                                            #
# The current version of the core CIF dictionary is obtainable from          #
# ftp://ftp.iucr.org/pub/cif_core.dic. The current version number is 2.4.    #
#                                                                            #
# Software is freely available for graphical display of the structure(s) in  #
# this CIF.  For information consult the CIF home page http://www.iucr.org/  #
# cif/home.html                                                              #
#                                                                            #
# This file may be used for bona fide research purposes within the           #
# scientific community so long as proper attribution is given to the journal # 
# article from which it was obtained.                                        #
#                                                                            #
##############################################################################
                                             
data_global
_journal_date_recd_electronic     2008-04-30
_journal_date_accepted     2008-05-09
_journal_name_full     'Acta Crystallographica, Section E'
_journal_year     2008
_journal_volume     64
_journal_issue      6
_journal_page_first     i34
_journal_page_last     i34
_journal_paper_category     QI
_journal_coeditor_code     BR2073
_publ_contact_author_name     'Professor FERID Mokhtar'
_publ_contact_author_address
;
Unit\'e de Recherches de Mat\'eriaux de Terres Rares,
Centre National de Recherches en Sciences des Mat\'eriaux,
BP 95 Hammam-Lif, 2050, Tunisie.
;
_publ_contact_author_email     mokhtar.ferid@inrst.rnrt.tn
_publ_contact_author_fax     '(216) 71 43 09 34'
_publ_contact_author_phone     '(216) 71 43 04 70'
_publ_section_title
;
A monoclinic polymorph of KY(PO~3~)~4~
;
loop_
    _publ_author_name
    _publ_author_footnote
    _publ_author_address
    'Horchani-Naifer, Karima' .
;
Unit\'e de Recherches de Mat\'eriaux de Terres Rares
Centre National de Recherches en Sciences des Mat\'eriaux
BP 95 Hammam-Lif 2050
Tunisia
;
    'Jouini, Anis' .
;
Unit\'e de Recherches de Mat\'eriaux de Terres Rares
Centre National de Recherches en Sciences des Mat\'eriaux
BP 95 Hammam-Lif 2050
Tunisia
;
    'F\'erid, Mokhtar' .
;
Unit\'e de Recherches de Mat\'eriaux de Terres Rares
Centre National de Recherches en Sciences des Mat\'eriaux
BP 95 Hammam-Lif 2050
Tunisia
;
data_I
_chemical_name_systematic
;
Potassium yttrium polyphosphate
;
_chemical_name_common     'potassium yttrium polyphosphate'
_chemical_formula_sum     'K O12 P4 Y'
_chemical_formula_structural     'K Y (P O3)4'
_chemical_formula_iupac     'K Y (P O3)4'
_chemical_formula_weight     443.89
_chemical_melting_point     760
_symmetry_cell_setting     monoclinic
_symmetry_space_group_name_H-M     'P 21'
_symmetry_space_group_name_Hall     'P 2yb'
loop_
    _symmetry_equiv_pos_as_xyz
    'x, y, z'
    '-x, y+1/2, -z'
_cell_length_a     7.2244(3)
_cell_length_b     8.2825(3)
_cell_length_c     7.854(4)
_cell_angle_alpha     90.00
_cell_angle_beta     91.735(3)
_cell_angle_gamma     90.00
_cell_volume     469.7(2)
_cell_formula_units_Z     2
_cell_measurement_reflns_used     25
_cell_measurement_theta_min     2.59
_cell_measurement_theta_max     27.49
_cell_measurement_temperature     298(2)
_exptl_crystal_description     prism
_exptl_crystal_colour     colourless
_exptl_crystal_size_max     0.16
_exptl_crystal_size_mid     0.14
_exptl_crystal_size_min     0.13
_exptl_crystal_density_diffrn     3.138
_exptl_crystal_density_meas     ?
_exptl_crystal_density_method     'not measured'
_exptl_crystal_F_000     428
_exptl_absorpt_coefficient_mu     7.400
_exptl_absorpt_correction_type     multi-scan
_exptl_absorpt_process_details     '(SADABS; Sheldrick, 1996)'
_exptl_absorpt_correction_T_min     0.321
_exptl_absorpt_correction_T_max     0.376
_exptl_special_details
;
;
_diffrn_ambient_temperature     298(2)
_diffrn_radiation_type     MoK\a
_diffrn_radiation_wavelength     0.71073
_diffrn_radiation_source     'fine-focus sealed tube'
_diffrn_radiation_monochromator     graphite
_diffrn_measurement_device_type     'Enraf--Nonius CAD-4'
_diffrn_measurement_method     \w/2\q
_diffrn_detector_area_resol_mean     ?
_diffrn_reflns_number     3651
_diffrn_reflns_av_R_equivalents     0.0814
_diffrn_reflns_av_sigmaI/netI     0.0749
_diffrn_reflns_theta_min     2.59
_diffrn_reflns_theta_max     27.49
_diffrn_reflns_theta_full     27.49
_diffrn_measured_fraction_theta_max     0.989
_diffrn_measured_fraction_theta_full     0.989
_diffrn_reflns_limit_h_min     -7
_diffrn_reflns_limit_h_max     9
_diffrn_reflns_limit_k_min     -8
_diffrn_reflns_limit_k_max     10
_diffrn_reflns_limit_l_min     -8
_diffrn_reflns_limit_l_max     10
_diffrn_standards_number     2
_diffrn_standards_interval_count     150
_diffrn_standards_interval_time     120
_diffrn_standards_decay_%     2
_refine_special_details
;
 Refinement of F^2^ against ALL reflections.  The weighted R-factor wR and
 goodness of fit S are based on F^2^, conventional R-factors R are based
 on F, with F set to zero for negative F^2^. The threshold expression of
 F^2^ > 2sigma(F^2^) is used only for calculating R-factors(gt) etc. and is
 not relevant to the choice of reflections for refinement.  R-factors based
 on F^2^ are statistically about twice as large as those based on F, and R-
 factors based on ALL data will be even larger.
;
_reflns_number_total     2011
_reflns_number_gt     1904
_reflns_threshold_expression     I>2\s(I)
_refine_ls_structure_factor_coef     Fsqd
_refine_ls_matrix_type     full
_refine_ls_R_factor_all     0.0536
_refine_ls_R_factor_gt     0.0475
_refine_ls_wR_factor_gt     0.1175
_refine_ls_wR_factor_ref     0.1376
_refine_ls_goodness_of_fit_ref     1.134
_refine_ls_restrained_S_all     1.133
_refine_ls_number_reflns     2011
_refine_ls_number_parameters     165
_refine_ls_number_restraints     1
_refine_ls_hydrogen_treatment     ?
_refine_ls_weighting_scheme     calc
_refine_ls_weighting_details
                 'calc w=1/[\s^2^(Fo^2^)+(0.0908P)^2^] where P=(Fo^2^+2Fc^2^)/3'
_atom_sites_solution_hydrogens     ?
_atom_sites_solution_primary     direct
_atom_sites_solution_secondary     difmap
_refine_ls_shift/su_max     0.000
_refine_ls_shift/su_mean     0.000
_refine_diff_density_max     1.189
_refine_diff_density_min     -2.666
_refine_ls_extinction_method     'SHELXL97 (Sheldrick, 2008)'
_refine_ls_extinction_coef     0.065(7)
_refine_ls_extinction_expression
                                  'Fc^*^=kFc[1+0.001xFc^2^\l^3^/sin(2\q)]^-1/4^'
_refine_ls_abs_structure_details     'Flack (1983), with 867 Friedel pairs'
_refine_ls_abs_structure_Flack     0.002(9)
loop_
    _atom_type_symbol
    _atom_type_description
    _atom_type_scat_dispersion_real
    _atom_type_scat_dispersion_imag
    _atom_type_scat_source
    'K' 'K' 0.2009 0.2494
                         'International Tables Vol C Tables 4.2.6.8 and 6.1.1.4'
    'O' 'O' 0.0106 0.0060
                         'International Tables Vol C Tables 4.2.6.8 and 6.1.1.4'
    'P' 'P' 0.1023 0.0942
                         'International Tables Vol C Tables 4.2.6.8 and 6.1.1.4'
    'Y' 'Y' -2.7962 3.5667
                         'International Tables Vol C Tables 4.2.6.8 and 6.1.1.4'
_computing_data_collection
                'CAD-4 EXPRESS (Duisenberg, 1992; Mac\'i\<cek & Yordanov, 1992)'
_computing_cell_refinement
                'CAD-4 EXPRESS (Duisenberg, 1992; Mac\'i\<cek & Yordanov, 1992)'
_computing_data_reduction     'XCAD4 (Harms & Wocadlo, 1995)'
_computing_structure_solution     'SHELXS97 (Sheldrick, 2008)'
_computing_structure_refinement     'SHELXL97 (Sheldrick, 2008)'
_computing_molecular_graphics     'DIAMOND (Brandenburg, 2001)'
_computing_publication_material     'SHELXL97 (Sheldrick, 2008)'
loop_
    _atom_site_type_symbol
    _atom_site_label
    _atom_site_fract_x
    _atom_site_fract_y
    _atom_site_fract_z
    _atom_site_U_iso_or_equiv
    _atom_site_adp_type
    _atom_site_calc_flag
    _atom_site_refinement_flags
    _atom_site_occupancy
    _atom_site_disorder_assembly
    _atom_site_disorder_group
    Y Y 0.23704(8) 0.75897(9) 0.24245(8) 0.0086(3) Uani d . 1 . .
    K K 0.2703(3) 0.4566(3) -0.2812(3) 0.0303(6) Uani d . 1 . .
    P P1 0.4367(3) 0.3830(2) 0.0947(3) 0.0091(4) Uani d . 1 . .
    P P2 0.0994(3) 0.1755(2) 0.0978(2) 0.0086(4) Uani d . 1 . .
    P P3 -0.0018(3) 0.4085(2) 0.3809(2) 0.0088(4) Uani d . 1 . .
    P P4 0.6161(3) 0.5114(2) 0.3992(2) 0.0084(4) Uani d . 1 . .
    O O1 0.3212(8) 0.5292(7) 0.0721(7) 0.0140(12) Uani d . 1 . .
    O O2 0.5736(8) 0.3558(8) -0.0387(8) 0.0184(13) Uani d . 1 . .
    O O3 0.3126(7) 0.2261(7) 0.1093(8) 0.0169(13) Uani d . 1 . .
    O O4 0.5360(8) 0.3706(7) 0.2789(7) 0.0139(12) Uani d . 1 . .
    O O5 0.0239(8) 0.2062(7) -0.0776(7) 0.0150(12) Uani d . 1 . .
    O O6 0.0880(8) 0.0105(7) 0.1732(7) 0.0163(12) Uani d . 1 . .
    O O7 -0.0076(8) 0.2991(7) 0.2159(8) 0.0189(13) Uani d . 1 . .
    O O8 0.1660(7) 0.5100(7) 0.3846(7) 0.0124(11) Uani d . 1 . .
    O O9 -0.0337(8) 0.3109(7) 0.5348(8) 0.0167(12) Uani d . 1 . .
    O O10 -0.1755(8) 0.5225(7) 0.3407(7) 0.0121(11) Uani d . 1 . .
    O O11 0.5258(8) 0.6648(7) 0.3514(7) 0.0138(11) Uani d . 1 . .
    O O12 0.6118(7) 0.4535(7) 0.5773(7) 0.0121(11) Uani d . 1 . .
loop_
    _atom_site_aniso_label
    _atom_site_aniso_U_11
    _atom_site_aniso_U_22
    _atom_site_aniso_U_33
    _atom_site_aniso_U_12
    _atom_site_aniso_U_13
    _atom_site_aniso_U_23
    Y 0.0092(4) 0.0103(4) 0.0067(4) -0.0004(3) 0.0048(2) -0.0001(2)
    K 0.0180(10) 0.0601(16) 0.0129(8) 0.0108(9) 0.0031(7) -0.0019(10)
    P1 0.0100(9) 0.0098(10) 0.0080(9) -0.0003(7) 0.0044(7) -0.0004(6)
    P2 0.0084(9) 0.0095(9) 0.0082(9) -0.0008(6) 0.0034(7) -0.0004(7)
    P3 0.0090(9) 0.0107(10) 0.0070(9) -0.0009(7) 0.0055(7) 0.0003(7)
    P4 0.0086(9) 0.0088(9) 0.0081(8) 0.0003(6) 0.0032(7) 0.0001(6)
    O1 0.018(3) 0.012(3) 0.012(3) 0.001(2) 0.003(2) -0.001(2)
    O2 0.021(3) 0.021(3) 0.014(3) 0.007(2) 0.011(2) -0.001(2)
    O3 0.010(3) 0.018(3) 0.023(3) -0.003(2) 0.000(2) -0.004(2)
    O4 0.016(3) 0.015(3) 0.011(3) 0.001(2) -0.002(2) 0.000(2)
    O5 0.014(3) 0.020(3) 0.011(3) 0.004(2) 0.002(2) -0.003(2)
    O6 0.019(3) 0.011(3) 0.019(3) 0.003(2) -0.002(2) 0.004(2)
    O7 0.018(3) 0.020(3) 0.019(3) 0.003(2) 0.008(2) -0.010(2)
    O8 0.008(3) 0.016(3) 0.013(3) -0.004(2) 0.004(2) 0.004(2)
    O9 0.017(3) 0.019(3) 0.015(3) 0.003(2) 0.010(2) 0.007(2)
    O10 0.011(3) 0.015(3) 0.011(3) -0.002(2) 0.005(2) 0.003(2)
    O11 0.012(3) 0.015(3) 0.014(3) 0.003(2) 0.000(2) 0.002(2)
    O12 0.010(2) 0.019(3) 0.008(2) 0.005(2) 0.002(2) 0.000(2)
_geom_special_details
;
 All esds (except the esd in the dihedral angle between two l.s. planes)
 are estimated using the full covariance matrix.  The cell esds are taken
 into account individually in the estimation of esds in distances, angles
 and torsion angles; correlations between esds in cell parameters are only
 used when they are defined by crystal symmetry.  An approximate (isotropic)
 treatment of cell esds is used for estimating esds involving l.s. planes.
;
loop_
    _geom_bond_atom_site_label_1
    _geom_bond_atom_site_label_2
    _geom_bond_site_symmetry_2
    _geom_bond_distance
    _geom_bond_publ_flag
    Y O2 2_655 2.282(6) ?
    Y O5 2 2.296(6) ?
    Y O9 2_556 2.358(6) ?
    Y O11 . 2.363(5) ?
    Y O12 2_656 2.387(5) ?
    Y O6 1_565 2.400(6) ?
    Y O8 . 2.408(6) ?
    Y O1 . 2.415(6) ?
    Y K 2_655 3.921(2) ?
    K O12 1_554 2.736(6) ?
    K O8 1_554 2.744(6) ?
    K O6 2 2.785(6) ?
    K O1 . 2.852(6) ?
    K O9 1_554 2.859(7) ?
    K O11 2_645 2.892(7) ?
    K O2 . 2.979(6) ?
    K O5 . 3.194(6) ?
    P1 O1 . 1.479(6) ?
    P1 O2 . 1.480(6) ?
    P1 O3 . 1.585(6) ?
    P1 O4 . 1.599(5) ?
    P2 O5 . 1.488(6) ?
    P2 O6 . 1.492(6) ?
    P2 O3 . 1.597(6) ?
    P2 O7 . 1.597(6) ?
    P3 O8 . 1.474(6) ?
    P3 O9 . 1.478(6) ?
    P3 O7 . 1.581(6) ?
    P3 O10 . 1.594(6) ?
    P4 O11 . 1.472(6) ?
    P4 O12 . 1.480(6) ?
    P4 O10 1_655 1.590(6) ?
    P4 O4 . 1.598(6) ?
loop_
    _geom_angle_atom_site_label_1
    _geom_angle_atom_site_label_2
    _geom_angle_atom_site_label_3
    _geom_angle_site_symmetry_1
    _geom_angle_site_symmetry_3
    _geom_angle
    _geom_angle_publ_flag
    O2 Y O5 2_655 2 99.8(2) ?
    O2 Y O9 2_655 2_556 148.9(2) ?
    O5 Y O9 2 2_556 86.2(2) ?
    O2 Y O11 2_655 . 80.1(2) ?
    O5 Y O11 2 . 147.3(2) ?
    O9 Y O11 2_556 . 110.8(2) ?
    O2 Y O12 2_655 2_656 84.6(2) ?
    O5 Y O12 2 2_656 144.7(2) ?
    O9 Y O12 2_556 2_656 73.79(19) ?
    O11 Y O12 . 2_656 67.98(19) ?
    O2 Y O6 2_655 1_565 79.1(2) ?
    O5 Y O6 2 1_565 71.5(2) ?
    O9 Y O6 2_556 1_565 74.0(2) ?
    O11 Y O6 . 1_565 138.9(2) ?
    O12 Y O6 2_656 1_565 75.09(19) ?
    O2 Y O8 2_655 . 140.1(2) ?
    O5 Y O8 2 . 85.16(19) ?
    O9 Y O8 2_556 . 70.5(2) ?
    O11 Y O8 . . 75.39(19) ?
    O12 Y O8 2_656 . 113.77(19) ?
    O6 Y O8 1_565 . 138.4(2) ?
    O2 Y O1 2_655 . 73.9(2) ?
    O5 Y O1 2 . 75.7(2) ?
    O9 Y O1 2_556 . 136.7(2) ?
    O11 Y O1 . . 72.9(2) ?
    O12 Y O1 2_656 . 137.92(19) ?
    O6 Y O1 1_565 . 132.6(2) ?
    O8 Y O1 . . 69.1(2) ?
    O12 K O8 1_554 1_554 80.69(17) ?
    O12 K O6 1_554 2 169.5(2) ?
    O8 K O6 1_554 2 91.99(17) ?
    O12 K O1 1_554 . 107.81(17) ?
    O8 K O1 1_554 . 156.9(2) ?
    O6 K O1 2 . 76.31(17) ?
    O12 K O9 1_554 1_554 118.63(18) ?
    O8 K O9 1_554 1_554 53.15(16) ?
    O6 K O9 2 1_554 60.95(18) ?
    O1 K O9 . 1_554 130.90(19) ?
    O12 K O11 1_554 2_645 56.23(17) ?
    O8 K O11 1_554 2_645 94.54(19) ?
    O6 K O11 2 2_645 132.5(2) ?
    O1 K O11 . 2_645 108.06(18) ?
    O9 K O11 1_554 2_645 86.49(17) ?
    O12 K O2 1_554 . 66.57(16) ?
    O8 K O2 1_554 . 146.32(18) ?
    O6 K O2 2 . 121.50(18) ?
    O1 K O2 . . 50.68(17) ?
    O9 K O2 1_554 . 138.0(2) ?
    O11 K O2 2_645 . 61.22(17) ?
    O12 K O5 1_554 . 136.07(19) ?
    O8 K O5 1_554 . 116.25(17) ?
    O6 K O5 2 . 54.12(17) ?
    O1 K O5 . . 72.96(18) ?
    O9 K O5 1_554 . 63.10(17) ?
    O11 K O5 2_645 . 81.22(17) ?
    O2 K O5 . . 84.71(17) ?
    O1 P1 O2 . . 115.3(4) ?
    O1 P1 O3 . . 111.2(3) ?
    O2 P1 O3 . . 108.5(4) ?
    O1 P1 O4 . . 113.4(3) ?
    O2 P1 O4 . . 109.9(3) ?
    O3 P1 O4 . . 97.0(3) ?
    O5 P2 O6 . . 120.0(3) ?
    O5 P2 O3 . . 109.5(3) ?
    O6 P2 O3 . . 106.4(3) ?
    O5 P2 O7 . . 104.9(3) ?
    O6 P2 O7 . . 108.9(4) ?
    O3 P2 O7 . . 106.4(3) ?
    O8 P3 O9 . . 116.4(4) ?
    O8 P3 O7 . . 110.1(3) ?
    O9 P3 O7 . . 110.9(4) ?
    O8 P3 O10 . . 107.9(3) ?
    O9 P3 O10 . . 110.2(3) ?
    O7 P3 O10 . . 100.1(3) ?
    O11 P4 O12 . . 120.0(3) ?
    O11 P4 O10 . 1_655 107.0(3) ?
    O12 P4 O10 . 1_655 109.8(3) ?
    O11 P4 O4 . . 109.3(3) ?
    O12 P4 O4 . . 107.7(3) ?
    O10 P4 O4 1_655 . 101.5(3) ?
    P1 O3 P2 . . 139.3(4) ?
    P4 O4 P1 . . 129.2(4) ?
    P3 O7 P2 . . 147.4(4) ?
    P4 O10 P3 1_455 . 130.9(4) ?
