# Supplementary material for: A monoclinic polymorph of KY(PO3)4
Source: Acta Crystallogr Sect E Struct Rep Online. 2008 May 17;64(Pt 6):i34. doi: 10.1107/S1600536808013925 (PMC2961604; doi:10.1107/S1600536808013925)
Supplement: Supplementary file 2 [file e-64-00i34-Isup2.hkl]

#
# h,k,l, Fc-squared, Fo-squared, sigma(Fo-squared) and status flag
#
data_I
_shelx_title '  new in P 21'
_shelx_refln_list_code          4
_shelx_F_calc_maximum      124.68
_exptl_crystal_F_000       428.00
_reflns_d_resolution_high  0.7699
 
loop_
 _symmetry_equiv_pos_as_xyz
 'x, y, z'
 '-x, y+1/2, -z'
 
_cell_length_a     7.2244
_cell_length_b     8.2825
_cell_length_c     7.8540
_cell_angle_alpha  90.000
_cell_angle_beta   91.735
_cell_angle_gamma  90.000
 
_shelx_F_squared_multiplier     1.000
 
loop_
 _refln_index_h
 _refln_index_k
 _refln_index_l
 _refln_F_squared_calc
 _refln_F_squared_meas
 _refln_F_squared_sigma
 _refln_observed_status
   3  -8   0      242.64      243.42     21.72 o
   2  -7   0      683.95      665.08     58.65 o
   3  -7   0     1033.32     1189.38    104.97 o
   4  -7   0       18.88       23.46      5.63 o
   5  -7   0      539.15      570.84     34.26 o
   6  -7   0       71.82       57.88     14.06 o
   7  -7   0     1306.57     1418.50    123.07 o
   1  -6   0      275.84      333.58     14.73 o
   2  -6   0     2083.11     2299.78    161.61 o
   3  -6   0      127.98       82.94     10.85 o
   4  -6   0     4136.43     4769.23    316.04 o
   5  -6   0      616.56      637.63     33.65 o
   6  -6   0      155.55      155.39     17.71 o
   7  -6   0       69.93       74.54     22.93 o
   1  -5   0     2002.13     2236.06    192.24 o
   2  -5   0      179.95      189.58      7.45 o
   3  -5   0     1718.79     1955.75     60.20 o
   4  -5   0      189.75      212.23     24.28 o
   5  -5   0      742.94      782.34     36.54 o
   6  -5   0      182.59      187.77     47.55 o
   7  -5   0      635.34      605.20     52.68 o
   8  -5   0      713.44      770.60     72.63 o
   1  -4   0      565.47      713.71     20.38 o
   2  -4   0     9580.57    11022.68    329.66 o
   3  -4   0      194.20      199.04     18.23 o
   4  -4   0      203.19      186.67     15.98 o
   5  -4   0      353.96      329.06     16.88 o
   6  -4   0      501.97      531.53     35.31 o
   7  -4   0      977.44     1024.72     62.67 o
   8  -4   0      783.22      822.44     69.50 o
   1  -3   0     4298.08     4354.47    182.71 o
   2  -3   0      708.97      780.69     21.65 o
   3  -3   0     3020.86     3091.23    122.81 o
   4  -3   0     1369.61     1565.60    107.14 o
   5  -3   0     2967.93     3302.62     95.31 o
   6  -3   0      844.64      891.51     62.03 o
   7  -3   0     1182.19     1280.91     60.32 o
   8  -3   0      112.81      107.10     24.22 o
   9  -3   0      335.58      353.54     42.20 o
   0  -2   0     3223.24     3016.21    131.96 o
   1  -2   0     1871.74     2017.89    140.82 o
   2  -2   0     1488.28     1655.41     68.95 o
   3  -2   0      606.67      645.83     33.10 o
   4  -2   0     5497.65     5799.58    161.81 o
   5  -2   0     1396.86     1437.22     51.81 o
   6  -2   0      669.11      676.62     30.56 o
   7  -2   0     1640.18     1790.59     83.35 o
   8  -2   0      116.61      122.41     24.86 o
   9  -2   0     1432.63     1338.06    117.45 o
   1  -1   0      984.10      593.79    347.76 o
   2  -1   0       17.82       19.30      4.55 o
   3  -1   0     8505.97     8640.95    315.12 o
   4  -1   0      650.48      707.14     19.61 o
   5  -1   0     1243.72     1328.93     45.00 o
   6  -1   0     2037.00     2223.72     95.23 o
   7  -1   0      434.46      440.67     39.75 o
   8  -1   0       81.76       78.38     22.94 o
   9  -1   0      590.47      546.04     53.26 o
   1   0   0      103.38       77.01     56.34 o
   2   0   0       95.34      130.53      8.96 o
   3   0   0      725.26      810.73     25.58 o
   4   0   0     3263.06     3386.14     90.26 o
   5   0   0     1079.42     1101.19     49.23 o
   6   0   0     1167.35     1353.11     63.10 o
   7   0   0      226.99      200.43     40.25 o
   8   0   0     1006.80      944.11     66.56 o
   9   0   0      462.58      477.84     55.09 o
   1   1   0     1097.67       -0.14      1.15 o
   2   1   0       40.41       50.89     10.19 o
   3   1   0     6758.51     6723.75    189.60 o
   4   1   0      694.71      759.48     52.55 o
   5   1   0     1007.37     1057.45     42.64 o
   6   1   0     2329.63     2578.97     85.06 o
   7   1   0      696.10      738.16    121.06 o
   8   1   0      202.84      243.87     33.83 o
   9   1   0      611.04      638.62     62.26 o
   1   2   0     1808.33     1670.21    344.28 o
   2   2   0      652.25      641.38     55.40 o
   3   2   0      447.93      390.18     58.27 o
   4   2   0     6181.95     6656.08    172.79 o
   5   2   0     1791.12     1901.22     87.94 o
   6   2   0      723.21      805.80     37.42 o
   7   2   0     1214.75     1301.40     57.50 o
   8   2   0      135.96      111.60     24.87 o
   9   2   0     1520.32     1630.67    123.44 o
   1   3   0     4929.65     4536.65   1252.63 o
   2   3   0      763.93      732.28     66.22 o
   3   3   0     3197.91     2941.92    297.66 o
   4   3   0     1162.44     1145.46    138.17 o
   5   3   0     3331.49     3650.18    107.60 o
   6   3   0      579.81      565.19     29.78 o
   7   3   0      879.29      888.55     43.47 o
   8   3   0      194.12      196.58     33.83 o
   9   3   0      378.79      400.45     49.90 o
   1   4   0      569.26      698.27     52.81 o
   2   4   0     9452.52     9270.57   2636.19 o
   3   4   0      267.78      253.85     18.55 o
   4   4   0       72.39       68.26      6.12 o
   5   4   0      481.46      486.08     24.14 o
   6   4   0      308.67      340.58     22.31 o
   7   4   0     1018.14     1048.84     51.22 o
   8   4   0      556.09      561.30     57.09 o
   1   5   0     2631.94     2376.09    102.45 o
   2   5   0      169.23      170.27     21.45 o
   3   5   0      916.02      756.38     43.17 o
   4   5   0      164.32      163.15     17.08 o
   5   5   0     1004.51      937.00     77.98 o
   6   5   0      272.17      275.63     20.46 o
   7   5   0      784.04      812.93     41.06 o
   8   5   0      699.52      782.02     66.83 o
   0   6   0      330.56      317.99     22.44 o
   1   6   0      306.87      304.34     22.42 o
   2   6   0     2450.20     2584.30    223.34 o
   3   6   0      112.49      130.22     21.07 o
   4   6   0     4160.25     3319.45    134.65 o
   5   6   0      554.48      535.57     37.67 o
   6   6   0      256.54      235.12     19.46 o
   7   6   0      188.96      228.91     50.65 o
   1   7   0     1602.25     1530.71     78.69 o
   2   7   0      670.74      623.04     36.73 o
   3   7   0     1248.32     1284.47    134.30 o
   4   7   0        5.96       15.29      7.47 o
   5   7   0      568.53      588.05     42.16 o
   6   7   0       65.07       62.07     13.73 o
   7   7   0      965.80      987.81     82.53 o
   0   8   0     3390.13     3179.05    183.64 o
   1   8   0     1058.80      993.19     40.70 o
   2   8   0      547.88      537.61     30.39 o
   3   8   0      217.19      207.84     39.37 o
   4   8   0      206.49      256.11     31.28 o
   5   8   0      567.25      579.97     59.76 o
   6   8   0      314.00      282.89     25.20 o
   1   9   0      608.83      735.50     56.21 o
   2   9   0       71.32       54.66     14.23 o
   3   9   0     1144.63     1249.02    127.16 o
   4   9   0       46.98       55.36     15.04 o
   5   9   0      212.17      247.84     29.68 o
   0  10   0      293.04      337.44     38.98 o
   1  10   0      208.15      210.76     36.70 o
   2  10   0     1030.21     1003.62     67.33 o
   3  10   0      643.91      678.55     78.65 o
  -4  -8   1       36.38       57.10     13.05 o
  -3  -8   1     1292.42     1756.44    176.32 o
  -2  -8   1      107.79      116.22     14.98 o
   3  -8   1     1025.24     1070.24    207.28 o
   4  -8   1      704.81      811.09     57.25 o
  -7  -7   1      211.89      184.46     31.91 o
  -6  -7   1     1244.94     1443.91     85.30 o
  -5  -7   1        7.63        2.23      8.59 o
  -4  -7   1        4.55        3.20      7.61 o
  -3  -7   1      490.72      555.60     34.34 o
  -2  -7   1     3478.33     4448.23    226.46 o
  -1  -7   1     1595.91     1707.32     52.81 o
   2  -7   1     1137.10     1212.38    126.67 o
   3  -7   1      220.83      189.30     12.27 o
   4  -7   1      748.30      740.49     43.81 o
   5  -7   1       19.84       20.05     13.37 o
   6  -7   1      525.00      520.43     39.58 o
   7  -7   1     1210.29     1155.25    105.43 o
  -7  -6   1      449.89      438.75     40.99 o
  -6  -6   1     1049.12     1170.80     83.41 o
  -5  -6   1     1233.96     1460.88     74.60 o
  -4  -6   1      806.39      839.73     37.37 o
  -3  -6   1     1787.38     2138.13     90.93 o
  -2  -6   1      957.86     1111.66     45.11 o
  -1  -6   1      129.93      154.50      8.93 o
   0  -6   1      861.29      695.10     33.72 o
   1  -6   1     4223.81     4653.30    443.09 o
   2  -6   1      190.71      152.70     11.50 o
   3  -6   1      822.25      804.89     45.25 o
   4  -6   1      392.02      351.76     18.77 o
   5  -6   1      305.87      382.50     32.62 o
   6  -6   1      213.85      204.45     33.84 o
   7  -6   1      145.16      103.95     24.23 o
  -8  -5   1      669.24      605.69     57.81 o
  -7  -5   1       23.90       31.83     24.19 o
  -6  -5   1     1253.49     1359.95     62.87 o
  -5  -5   1      688.63      686.02     33.50 o
  -4  -5   1      798.07      802.73     48.80 o
  -3  -5   1      241.31      179.14     19.19 o
  -2  -5   1     3933.80     4898.69    139.67 o
  -1  -5   1      170.24      202.86     19.81 o
   0  -5   1     5600.75     4791.30    252.44 o
   1  -5   1      140.66      126.46      7.03 o
   2  -5   1     2661.26     2450.45    188.15 o
   3  -5   1      188.71      204.66     16.30 o
   4  -5   1     1230.85     1345.78     47.61 o
   5  -5   1      147.40      154.95     30.63 o
   6  -5   1     2418.13     2525.49     92.92 o
   7  -5   1      310.69      287.07     31.97 o
   8  -5   1      277.88      243.40     37.05 o
  -8  -4   1      548.95      517.62     46.82 o
  -6  -4   1      938.28     1119.48     43.27 o
  -5  -4   1      798.94      852.43     35.32 o
  -4  -4   1      956.12     1029.67     49.04 o
  -3  -4   1      880.93      823.35     67.30 o
  -2  -4   1      339.69      325.73     18.63 o
  -1  -4   1     5255.38     6573.36    264.37 o
   0  -4   1      497.08      542.32     16.59 o
   1  -4   1     1228.91      993.31     40.92 o
   2  -4   1      467.47      458.34     15.48 o
   3  -4   1     4960.79     4714.23    139.54 o
   4  -4   1     1262.21     1275.49     61.77 o
   5  -4   1     1954.34     2031.49     69.83 o
   6  -4   1      288.90      349.20     31.34 o
   7  -4   1       97.17      112.82     25.50 o
   8  -4   1      838.76      880.34     72.77 o
  -8  -3   1      403.77      328.42     39.05 o
  -7  -3   1      121.59      131.56     17.52 o
  -6  -3   1      386.62      483.86     39.73 o
  -5  -3   1     1046.07     1121.45     34.34 o
  -4  -3   1     7195.03     8182.96    227.92 o
  -3  -3   1     1324.88     1448.93     66.50 o
  -2  -3   1       76.20       70.26      9.57 o
  -1  -3   1      600.22      623.86     46.64 o
   0  -3   1     2121.75     2417.71     69.71 o
   1  -3   1     1245.71      962.27     37.98 o
   2  -3   1     2077.87     1944.58     77.09 o
   3  -3   1      170.45      173.30     12.79 o
   4  -3   1     1161.33     1324.62     64.07 o
   5  -3   1     1280.22     1293.79     74.44 o
   6  -3   1      750.59      875.89     60.63 o
   7  -3   1     1034.59     1128.04     54.33 o
   8  -3   1      263.40      275.99     34.50 o
  -9  -2   1      156.14      235.34     38.27 o
  -8  -2   1      205.00      229.82     33.20 o
  -7  -2   1     1440.91     1546.26     56.73 o
  -6  -2   1      165.15      165.40     19.27 o
  -5  -2   1     3373.63     3638.67    144.50 o
  -4  -2   1     1354.02     1353.43     61.92 o
  -3  -2   1     4000.79     4490.64    342.21 o
  -2  -2   1      425.58      466.94     38.42 o
  -1  -2   1    15313.76    17804.58   2242.19 o
   0  -2   1     4526.68     4524.15    985.09 o
   1  -2   1     9644.28     5938.90    259.34 o
   2  -2   1      161.23      156.29     12.17 o
   3  -2   1     8142.74     7492.16    208.95 o
   4  -2   1      223.57      165.78     14.72 o
   5  -2   1      349.05      369.57     18.98 o
   6  -2   1      505.55      482.04     43.04 o
   7  -2   1     1704.75     1804.89     68.61 o
   8  -2   1      933.84      889.82     63.24 o
  -9  -1   1       61.70       68.16     26.12 o
  -8  -1   1      481.36      432.73     42.31 o
  -7  -1   1      492.19      504.18     28.69 o
  -6  -1   1     1532.33     1552.67     49.89 o
  -5  -1   1     2246.82     2355.16    110.02 o
  -4  -1   1     4391.13     4638.06    349.14 o
  -3  -1   1      974.79     1009.92     84.74 o
  -2  -1   1    13006.64    13316.92   1676.88 o
  -1  -1   1     1070.98     1214.68     50.55 o
   0  -1   1     2401.66      480.29   1505.31 o
   1  -1   1     1004.44      794.91     39.41 o
   2  -1   1     9420.98     7572.56    226.59 o
   3  -1   1     2289.55     2153.01     60.34 o
   4  -1   1      806.47      700.10     33.82 o
   5  -1   1     1234.29     1278.41     57.54 o
   6  -1   1     2338.24     2285.08    208.65 o
   7  -1   1      664.08      734.75     52.77 o
   8  -1   1      555.23      529.46     46.21 o
   9  -1   1      171.03      213.71     42.10 o
  -9   0   1      602.11      555.77     56.48 o
  -8   0   1     3371.72     3755.96    213.94 o
  -7   0   1      553.70      546.05     23.05 o
  -6   0   1      257.68      245.45     21.37 o
  -5   0   1      278.79      274.94     19.54 o
  -4   0   1      237.46      230.99     11.78 o
  -3   0   1      492.46      488.48     33.04 o
  -2   0   1      897.11      987.79     40.60 o
  -1   0   1     2190.46      687.56   1317.72 o
   0   0   1       12.34       11.41      9.56 o
   1   0   1     3881.15      760.57   1312.08 o
   2   0   1     1002.68      477.14     35.42 o
   3   0   1      155.68      183.72     10.29 o
   4   0   1       12.98       13.71     10.82 o
   5   0   1     3534.60     3593.77     95.88 o
   6   0   1     1266.04     1288.11     50.72 o
   7   0   1      808.76      851.76     40.67 o
   8   0   1       30.37       32.47     17.19 o
   9   0   1      804.06      791.52     73.36 o
  -9   1   1       24.39       28.65     26.10 o
  -8   1   1      604.35      635.85     57.16 o
  -7   1   1      545.33      504.53     43.68 o
  -6   1   1     1911.00     2093.40     78.75 o
  -5   1   1     1915.08     2219.21    146.66 o
  -4   1   1     4053.76     4438.26    115.16 o
  -3   1   1      839.66      879.00     29.19 o
  -2   1   1    15545.47    18865.64    570.48 o
  -1   1   1     1098.70     1226.33     45.17 o
   0   1   1     1592.04      309.36    479.15 o
   1   1   1     1003.58       -1.36      2.72 o
   2   1   1     8907.67     7102.62    327.32 o
   3   1   1     2304.49     1949.57    220.49 o
   4   1   1     1177.64     1119.41     68.29 o
   5   1   1      906.35      940.97     48.05 o
   6   1   1     3166.02     3371.83     97.90 o
   7   1   1      758.29      813.07     38.09 o
   8   1   1      493.10      409.71     42.96 o
   9   1   1       45.73       23.56     21.65 o
  -9   2   1       81.76       57.98     40.14 o
  -8   2   1      404.18      316.30     39.70 o
  -7   2   1     1176.98     1185.74    117.44 o
  -6   2   1      118.73       93.44     25.51 o
  -5   2   1     3466.10     3748.02    153.36 o
  -4   2   1     1512.55     1663.05     44.81 o
  -3   2   1     4529.21     5371.83    143.21 o
  -2   2   1      378.30      426.21     63.73 o
  -1   2   1    13042.94    14628.88   2462.22 o
   0   2   1     4494.21     5827.20    231.36 o
   1   2   1    10982.35     8996.68    245.73 o
   2   2   1      104.66      102.39      8.10 o
   3   2   1     6872.17     5925.09    365.45 o
   4   2   1      365.31      343.15     16.88 o
   5   2   1      237.69      253.07     20.71 o
   6   2   1      731.58      753.49     32.15 o
   7   2   1     1617.32     1768.22     62.68 o
   8   2   1      656.41      588.67     55.27 o
   9   2   1      493.86      549.10     57.02 o
  -8   3   1      434.50      354.83     40.99 o
  -7   3   1       44.55       32.51     21.02 o
  -6   3   1      555.61      610.36     56.25 o
  -5   3   1     1251.00     1328.68     41.21 o
  -4   3   1     5937.69     6501.22    171.89 o
  -3   3   1     1421.90     1412.64    181.68 o
  -2   3   1      436.46      457.70     43.10 o
  -1   3   1      577.03      580.39     52.58 o
   0   3   1     1760.15     1625.50    156.00 o
   1   3   1     1375.68     1451.04     37.63 o
   2   3   1     3267.58     3293.58    277.83 o
   3   3   1      101.21       87.53      4.42 o
   4   3   1      651.58      613.50     26.24 o
   5   3   1     1135.63     1198.73     49.25 o
   6   3   1      512.51      545.34     22.40 o
   7   3   1     1387.76     1518.26     60.77 o
   8   3   1      213.54      212.59     36.39 o
  -8   4   1      396.29      400.01     48.64 o
  -7   4   1      225.74      160.25     21.08 o
  -6   4   1      943.55      990.42     46.87 o
  -5   4   1     1419.02     1551.73     55.18 o
  -4   4   1      864.68      881.90     32.30 o
  -3   4   1     1303.58     1202.53    146.74 o
  -2   4   1      312.07      244.35     24.15 o
  -1   4   1     4550.92     4641.85    529.44 o
   0   4   1      498.03      438.94     25.86 o
   1   4   1     2119.99     2487.61    139.59 o
   2   4   1      443.21      475.27     37.55 o
   3   4   1     5362.80     5044.30    458.02 o
   4   4   1     1288.48     1221.43     57.58 o
   5   4   1     1945.97     1986.04    111.13 o
   6   4   1      186.31      178.17     13.53 o
   7   4   1      183.56      192.91     13.93 o
   8   4   1      785.36      885.47     74.00 o
  -8   5   1      671.87      741.24     61.02 o
  -7   5   1       13.28        6.73     13.14 o
  -6   5   1     1034.03     1081.75     48.37 o
  -5   5   1      508.41      461.73     42.06 o
  -4   5   1     1053.62     1035.53    104.71 o
  -3   5   1      258.66      266.77     10.72 o
  -2   5   1     3911.87     3899.16    776.67 o
  -1   5   1      178.65      157.27     15.98 o
   0   5   1     5615.76     4687.11    183.78 o
   1   5   1      167.65      168.15      8.72 o
   2   5   1     1891.42     1934.69    105.96 o
   3   5   1      122.17      146.44     10.13 o
   4   5   1     1364.45     1422.82     70.91 o
   5   5   1      120.63      135.48     12.34 o
   6   5   1     2847.67     3184.62    176.29 o
   7   5   1      183.46      174.45     19.01 o
   8   5   1      146.29      172.82     33.80 o
  -7   6   1      525.08      590.53     54.50 o
  -6   6   1     1228.18     1345.95    138.75 o
  -5   6   1     1104.71     1266.87    131.87 o
  -4   6   1      809.78      722.57     60.59 o
  -3   6   1     1798.80     1675.79    187.98 o
  -2   6   1      985.16      908.82     35.56 o
  -1   6   1      280.74      227.30     17.93 o
   0   6   1      836.58      831.47     40.83 o
   1   6   1     3540.55     3478.12    132.62 o
   2   6   1      265.17      284.71     17.46 o
   3   6   1      589.00      581.29     35.30 o
   4   6   1      444.19      408.20     23.33 o
   5   6   1      126.79      126.29      9.37 o
   6   6   1      244.08      239.07     14.63 o
   7   6   1       51.76       45.86     23.56 o
  -7   7   1      244.36      226.68     39.59 o
  -6   7   1     1244.01     1491.96    110.13 o
  -5   7   1       36.00       30.73      8.02 o
  -4   7   1       70.67       82.36     12.05 o
  -3   7   1      534.18      438.33     39.83 o
  -2   7   1     3158.25     2762.44    142.56 o
  -1   7   1     1564.98     1350.18     74.03 o
   0   7   1      820.19      822.21     44.60 o
   1   7   1      557.94      481.71     37.30 o
   2   7   1     1850.80     2053.96    294.00 o
   3   7   1      280.00      277.38     11.57 o
   4   7   1      579.83      571.98     53.51 o
   5   7   1       69.20       85.14      8.63 o
   6   7   1      509.49      573.82     33.22 o
   7   7   1     1126.55     1351.04    119.53 o
  -6   8   1      231.65      262.40     35.75 o
  -5   8   1      880.32      906.57    174.98 o
  -4   8   1       79.23       86.52     14.66 o
  -3   8   1     1390.96     1092.06     78.05 o
  -2   8   1       95.76      105.81     26.13 o
  -1   8   1      436.98      424.43     30.77 o
   0   8   1       70.25       79.65     18.48 o
   1   8   1     1825.33     1908.78    145.60 o
   2   8   1      353.18      341.14     23.68 o
   3   8   1      836.47     1002.08     51.29 o
   4   8   1      542.73      584.14     59.38 o
   5   8   1     1602.10     1749.24    131.50 o
   6   8   1      153.19      193.76     32.44 o
  -5   9   1      183.60      144.19     29.35 o
  -4   9   1      255.21      188.42     42.16 o
  -3   9   1       90.41       75.83     24.85 o
  -2   9   1     1095.63     1023.42     78.28 o
  -1   9   1       52.26       68.47     17.28 o
   0   9   1     1323.45     1163.12     56.79 o
   1   9   1      390.85      401.92     28.88 o
   2   9   1      699.57      703.32     77.18 o
   3   9   1      566.45      595.99     89.20 o
   4   9   1     1034.58     1129.64    160.13 o
   5   9   1      221.86      263.19     42.77 o
  -3  10   1      119.92      144.12     22.49 o
  -2  10   1      210.67      201.26     28.09 o
  -1  10   1      923.46     1014.50     57.25 o
   0  10   1      414.54      390.06     31.53 o
   1  10   1      360.79      379.18     31.38 o
   2  10   1       42.96       35.78     22.01 o
   3  10   1      378.27      446.64     35.19 o
  -4  -8   2     1253.80     1323.88    115.40 o
  -3  -8   2      887.56      985.94     36.59 o
  -2  -8   2        6.98        7.70      4.71 o
  -1  -8   2       73.96       76.09      6.26 o
   0  -8   2      806.86      672.07     37.41 o
   1  -8   2      685.00      753.11     90.43 o
   2  -8   2     2062.87     2411.49    178.48 o
   3  -8   2      182.95      192.75     19.79 o
   4  -8   2      115.46      102.00     17.21 o
   5  -8   2      177.10      177.37     22.33 o
  -6  -7   2      192.69      195.28     26.80 o
  -5  -7   2     1395.48     1624.98     88.38 o
  -4  -7   2      316.43      354.49     20.00 o
  -3  -7   2      772.99      985.92     71.57 o
  -2  -7   2       32.29       29.70      6.75 o
  -1  -7   2     4909.42     5791.28    210.13 o
   0  -7   2     1339.82     1406.19    213.26 o
   1  -7   2      334.33      327.68     62.75 o
   2  -7   2      138.75      132.03      8.93 o
   3  -7   2     1266.12     1124.99     46.19 o
   4  -7   2      443.45      441.24     27.71 o
   5  -7   2      752.98      842.14     39.09 o
   6  -7   2       16.43       17.82     15.28 o
  -7  -6   2     1028.32     1058.18     83.29 o
  -6  -6   2      955.81     1034.77     57.26 o
  -5  -6   2       59.64       44.37     12.74 o
  -4  -6   2      942.58     1028.72     42.42 o
  -3  -6   2     1807.91     2067.79     69.71 o
  -2  -6   2     2169.76     2689.87    121.11 o
  -1  -6   2      582.97      683.75     53.79 o
   0  -6   2     2428.48     2679.01    244.97 o
   1  -6   2      462.13      521.09     30.20 o
   2  -6   2     1275.49     1143.75     64.92 o
   3  -6   2     1179.77     1070.62     41.94 o
   4  -6   2      719.31      643.10     49.62 o
   5  -6   2      322.82      334.69     22.11 o
   6  -6   2      718.04      722.97     40.02 o
   7  -6   2       70.37       74.53     22.30 o
  -8  -5   2      427.63      331.60     41.61 o
  -7  -5   2      438.94      397.13     35.87 o
  -6  -5   2      948.84      952.61     49.37 o
  -5  -5   2      509.35      561.19     33.39 o
  -4  -5   2     1878.39     2017.68    105.11 o
  -3  -5   2     3469.78     3908.91    283.35 o
  -2  -5   2      661.68      760.96     24.73 o
  -1  -5   2     1942.02     2390.57     72.37 o
   0  -5   2      830.23      963.58     34.75 o
   1  -5   2      933.49      657.05     40.33 o
   2  -5   2      539.94      496.01     29.63 o
   3  -5   2      841.73      764.24     29.55 o
   4  -5   2     1998.81     1899.41     75.93 o
   5  -5   2      946.47      914.47     39.14 o
   6  -5   2     1272.43     1269.51     57.14 o
   7  -5   2      304.37      254.42     33.88 o
   8  -5   2      208.26      174.87     33.83 o
  -8  -4   2      219.15      226.63     33.83 o
  -7  -4   2      114.10      110.29     22.31 o
  -6  -4   2     3126.69     3407.75    110.18 o
  -5  -4   2     1337.08     1471.02     73.38 o
  -4  -4   2      263.35      264.08     18.15 o
  -3  -4   2       44.14       69.05     20.33 o
  -2  -4   2     2555.25     3043.07     89.84 o
  -1  -4   2      450.24      446.28     35.94 o
   0  -4   2     3028.84     2991.68    438.84 o
   1  -4   2      963.73      958.25    151.62 o
   2  -4   2     2644.30     2116.32     59.99 o
   3  -4   2      954.07      831.31     33.82 o
   4  -4   2     3752.49     3562.27    102.10 o
   5  -4   2       31.29       32.96     11.23 o
   6  -4   2      806.84      854.89     80.30 o
   7  -4   2      264.37      285.62     33.87 o
   8  -4   2      308.70      352.83     44.74 o
  -8  -3   2      324.26      287.74     34.53 o
  -7  -3   2     1433.53     1490.98     51.91 o
  -6  -3   2      234.38      206.75     14.38 o
  -5  -3   2     2646.34     2841.38    157.83 o
  -4  -3   2      203.34      185.25     10.80 o
  -3  -3   2     7289.03     7887.51    634.64 o
  -2  -3   2      981.00     1032.01     99.67 o
  -1  -3   2     2211.07     2542.08    270.33 o
   0  -3   2      110.20      138.33      8.66 o
   1  -3   2    10165.83     7712.03    486.95 o
   2  -3   2      755.13      657.41     21.48 o
   3  -3   2     1142.33     1019.50     57.00 o
   4  -3   2      547.01      485.13     32.21 o
   5  -3   2     2572.91     2528.61    134.28 o
   6  -3   2     1464.47     1421.57    125.30 o
   7  -3   2      614.92      648.36     48.19 o
   8  -3   2        9.46        0.64     21.00 o
  -9  -2   2      603.35      535.14     60.96 o
  -8  -2   2     1421.34     1297.54    100.71 o
  -7  -2   2      648.90      646.94     34.75 o
  -6  -2   2       87.36       70.75     12.32 o
  -5  -2   2     2268.59     2339.27    162.89 o
  -4  -2   2     2218.89     2268.07    186.91 o
  -3  -2   2       67.13       63.23      6.19 o
  -2  -2   2     2708.21     2727.21    298.04 o
  -1  -2   2      495.62      565.28     65.96 o
   0  -2   2     1268.74     1174.40    284.17 o
   1  -2   2      652.88      596.85     31.52 o
   2  -2   2     1755.65     1310.38     34.68 o
   3  -2   2      253.98      205.75     27.25 o
   4  -2   2      513.41      482.98     41.88 o
   5  -2   2      815.08      842.16    129.10 o
   6  -2   2     1063.26     1151.19    132.00 o
   7  -2   2      432.64      367.86     32.04 o
   8  -2   2      354.76      304.51     40.30 o
  -9  -1   2      323.26      295.98     43.47 o
  -8  -1   2      197.76      232.35     33.83 o
  -7  -1   2      764.76      731.54     33.69 o
  -6  -1   2      836.53      771.62     66.18 o
  -5  -1   2     3637.48     3784.69    315.28 o
  -4  -1   2      706.88      760.40     36.29 o
  -3  -1   2      671.27      729.92     52.33 o
  -2  -1   2     1527.44     1709.08     62.75 o
  -1  -1   2     5514.96     6092.95   1184.80 o
   0  -1   2     3875.18     4652.91    176.76 o
   1  -1   2     4896.98     3892.24    742.25 o
   2  -1   2      305.98      216.00     35.10 o
   3  -1   2     3532.74     3040.75    113.25 o
   4  -1   2     1275.85     1172.21     56.16 o
   5  -1   2      665.67      700.57     70.36 o
   6  -1   2      436.52      454.69     37.53 o
   7  -1   2     1260.46     1261.92     64.46 o
   8  -1   2     1648.04     1665.58    112.78 o
   9  -1   2      254.97      203.09     37.68 o
  -9   0   2      315.46      325.99     44.74 o
  -8   0   2     1951.45     1947.24    143.44 o
  -7   0   2        6.27        7.75     10.08 o
  -6   0   2       66.80       89.19     31.22 o
  -5   0   2      418.08      375.00     22.48 o
  -4   0   2     6282.07     7096.53    186.01 o
  -3   0   2     3808.78     4524.28    121.10 o
  -2   0   2     2914.64     3301.21     99.32 o
  -1   0   2     4018.74     4928.65    194.15 o
   0   0   2     3011.98      863.38   1743.40 o
   1   0   2     7419.70     6294.79    238.86 o
   2   0   2    11938.77     7968.11    239.65 o
   3   0   2       22.80       14.93      8.28 o
   4   0   2     4886.38     4237.79    123.92 o
   5   0   2      176.53      155.67     17.57 o
   6   0   2     2476.45     2458.98    107.80 o
   7   0   2      620.50      613.72     37.93 o
   8   0   2      130.75      124.34     28.69 o
   9   0   2       19.69       28.65     28.01 o
  -9   1   2      184.59      120.59     36.37 o
  -8   1   2      147.10      124.38     26.15 o
  -7   1   2      504.80      527.60     53.59 o
  -6   1   2      929.19      963.75     42.97 o
  -5   1   2     3786.77     4188.19    118.56 o
  -4   1   2      877.94     1001.11     35.79 o
  -3   1   2      776.56      937.22     30.17 o
  -2   1   2     1587.75     1782.80     54.75 o
  -1   1   2     6089.97     7630.00    228.90 o
   0   1   2     3982.59     4614.22    177.50 o
   1   1   2     3461.15     2826.06    242.37 o
   2   1   2      278.54      213.61     12.22 o
   3   1   2     2918.68     2347.68     66.03 o
   4   1   2     1218.48     1102.08     41.65 o
   5   1   2      273.98      244.41     42.57 o
   6   1   2      226.65      204.78     32.59 o
   7   1   2      874.79      801.11     44.46 o
   8   1   2     2008.54     2233.01    125.80 o
   9   1   2      252.70      236.29     40.87 o
  -9   2   2      554.59      502.73     58.35 o
  -8   2   2     1348.14     1288.40    102.55 o
  -7   2   2      786.98      844.30     56.08 o
  -6   2   2        5.63        1.81      9.67 o
  -5   2   2     1986.00     2258.11    131.21 o
  -4   2   2     3057.85     3488.87     98.41 o
  -3   2   2       34.32       50.14     11.15 o
  -2   2   2     2551.43     2749.50     71.51 o
  -1   2   2      502.18      627.16     41.26 o
   0   2   2     1516.06     1668.87     69.54 o
   1   2   2      697.16      604.29     56.49 o
   2   2   2     2570.39     2073.15     86.70 o
   3   2   2      246.38      220.17      9.26 o
   4   2   2      316.56      278.39     29.18 o
   5   2   2      842.21      874.58     83.20 o
   6   2   2     1081.43     1050.74     43.46 o
   7   2   2      332.53      344.88     36.47 o
   8   2   2      614.59      650.51     56.51 o
  -8   3   2      243.43      246.53     31.93 o
  -7   3   2     1601.94     1589.59     68.23 o
  -6   3   2      177.78      156.15     15.98 o
  -5   3   2     1843.38     1947.89     89.70 o
  -4   3   2      205.72      216.29     14.38 o
  -3   3   2     7414.59     8506.50    227.26 o
  -2   3   2      942.10     1049.36     47.79 o
  -1   3   2     1851.98     1922.05    254.18 o
   0   3   2       84.40       85.01      6.70 o
   1   3   2    10388.38     8834.85    897.37 o
   2   3   2      603.86      544.11     40.58 o
   3   3   2     1519.17     1363.95     39.35 o
   4   3   2      780.89      789.67     20.17 o
   5   3   2     3479.38     3369.39     79.48 o
   6   3   2     1415.02     1485.86     69.44 o
   7   3   2      614.84      543.62     47.55 o
   8   3   2       14.97        0.00     24.19 o
  -8   4   2      112.12      130.04     26.77 o
  -7   4   2      232.00      223.21     43.43 o
  -6   4   2     3282.72     3659.24    163.70 o
  -5   4   2     1415.29     1508.21     53.01 o
  -4   4   2      351.03      353.27     51.61 o
  -3   4   2       51.67       54.95      5.97 o
  -2   4   2     1710.63     1690.84    214.35 o
  -1   4   2      436.66      503.00     34.21 o
   0   4   2     2907.15     2653.56    665.73 o
   1   4   2      986.48     1049.13    161.85 o
   2   4   2     2600.55     2477.76     86.92 o
   3   4   2      959.97      999.56     75.82 o
   4   4   2     3264.45     3151.86    115.73 o
   5   4   2       38.98       39.84      5.44 o
   6   4   2      450.13      439.73     47.03 o
   7   4   2      262.80      295.84     30.03 o
   8   4   2      452.29      446.40     53.16 o
  -8   5   2      588.38      598.56     57.10 o
  -7   5   2      657.88      638.37     81.93 o
  -6   5   2      712.72      827.85     40.87 o
  -5   5   2      187.49      185.52     14.17 o
  -4   5   2     2142.02     2393.19    102.64 o
  -3   5   2     4476.61     4746.73    585.18 o
  -2   5   2      629.72      660.73     63.69 o
  -1   5   2     1206.98     1023.59     99.52 o
   0   5   2      896.57      949.55     77.12 o
   1   5   2     1646.03     1929.33    106.11 o
   2   5   2      683.79      767.08     21.04 o
   3   5   2      486.07      482.13     16.03 o
   4   5   2     1624.70     1558.78     82.83 o
   5   5   2      964.60      986.63     29.62 o
   6   5   2     1512.54     1597.91     59.31 o
   7   5   2      175.47      195.88     31.26 o
   8   5   2      111.31       87.96     31.87 o
  -7   6   2      858.31      939.11     76.00 o
  -6   6   2     1079.18     1282.27    119.65 o
  -5   6   2       77.89       77.60     12.09 o
  -4   6   2      880.11      972.95     79.49 o
  -3   6   2     1707.02     1356.45    175.67 o
  -2   6   2     2686.46     2527.76    309.98 o
  -1   6   2      593.43      547.64     31.57 o
   0   6   2     2777.11     2624.92    123.81 o
   1   6   2      402.41      411.45     42.03 o
   2   6   2      969.74     1100.38     38.77 o
   3   6   2     1215.65     1290.90     55.46 o
   4   6   2     1069.98     1121.87     39.11 o
   5   6   2      292.67      303.85     20.30 o
   6   6   2      693.29      759.79     29.20 o
   7   6   2       14.67        7.64     27.37 o
  -6   7   2      264.78      252.98     37.05 o
  -5   7   2     1094.37     1178.00    112.57 o
  -4   7   2      242.79      199.16     19.77 o
  -3   7   2      602.78      640.39     84.27 o
  -2   7   2       24.01       20.37     14.01 o
  -1   7   2     4548.55     3885.61    185.06 o
   0   7   2     1263.25     1131.28     63.17 o
   1   7   2      273.81      255.21     21.75 o
   2   7   2      155.50      160.55     14.21 o
   3   7   2     1396.84     1340.23     91.89 o
   4   7   2      580.84      645.55     23.01 o
   5   7   2      691.44      733.54     33.59 o
   6   7   2       22.74       25.33      9.69 o
  -6   8   2      616.72      632.77     63.53 o
  -5   8   2      147.30      115.43     20.41 o
  -4   8   2     1228.84     1031.51    224.24 o
  -3   8   2      916.74      780.45     61.33 o
  -2   8   2      142.58      126.94     22.33 o
  -1   8   2       74.44       54.80     17.20 o
   0   8   2      757.40      696.02     45.11 o
   1   8   2      705.01      667.02     51.51 o
   2   8   2     1801.21     1899.12    200.69 o
   3   8   2      118.72      148.84     19.69 o
   4   8   2      174.06      168.15     13.42 o
   5   8   2      233.29      255.95     47.57 o
  -4   9   2      186.79      105.92     29.35 o
  -3   9   2      577.01      465.90     52.62 o
  -2   9   2       95.02       79.03     24.86 o
  -1   9   2      784.16      732.19     56.03 o
   0   9   2      228.28      225.44     37.04 o
   1   9   2      656.07      731.09     42.54 o
   2   9   2      349.96      375.34     28.00 o
   3   9   2      662.61      773.27     64.57 o
   4   9   2       79.32      113.77     21.27 o
  -2  10   2     1252.32     1013.82     87.40 o
  -1  10   2       15.99       40.74     24.19 o
   0  10   2      687.25      726.68     44.98 o
   1  10   2        7.81       22.87     29.91 o
   2  10   2       83.05       58.41     19.75 o
  -4  -8   3      299.84      327.28     33.88 o
  -3  -8   3      745.53      818.20     42.96 o
  -2  -8   3      308.39      292.44     18.39 o
  -1  -8   3     1097.41     1311.14     49.56 o
   0  -8   3       43.04       48.46     11.78 o
   1  -8   3     1358.94     1348.52    296.81 o
   2  -8   3      295.81      213.55     19.82 o
   3  -8   3      392.43      327.79     34.57 o
   4  -8   3        0.47       -8.27     10.82 o
   5  -8   3      319.72      239.72     30.04 o
  -6  -7   3       71.40       55.42     19.75 o
  -5  -7   3     1742.09     1936.42    100.44 o
  -4  -7   3     1610.36     1812.79     79.31 o
  -3  -7   3      171.37      168.31     13.90 o
  -2  -7   3      585.93      673.44     32.67 o
  -1  -7   3      181.88      192.08     19.47 o
   0  -7   3     2809.43     3088.87    296.44 o
   1  -7   3      711.74      624.97     95.05 o
   2  -7   3      145.88      177.37     14.04 o
   3  -7   3       33.91       27.15     11.46 o
   4  -7   3     1292.69     1324.26     71.41 o
   5  -7   3     1039.73     1014.46     56.67 o
   6  -7   3       31.98       28.65     18.46 o
  -6  -6   3       66.05       76.45     21.66 o
  -5  -6   3     1287.72     1352.46     59.41 o
  -4  -6   3      184.41      191.35     21.18 o
  -3  -6   3     2150.51     2268.05    259.03 o
  -2  -6   3      375.71      437.88     22.16 o
  -1  -6   3      230.34      253.46     14.69 o
   0  -6   3      107.94      114.80     11.48 o
   1  -6   3     3545.27     3408.52    519.10 o
   2  -6   3     2358.74     2255.91    265.72 o
   3  -6   3      232.70      197.33     14.70 o
   4  -6   3      219.47      234.67     18.84 o
   5  -6   3      522.31      508.92     31.75 o
   6  -6   3      625.06      684.83     45.71 o
   7  -6   3      197.61      162.73     27.44 o
  -7  -5   3      316.83      270.44     34.52 o
  -6  -5   3      375.18      396.71     22.50 o
  -5  -5   3       24.70       27.99     13.21 o
  -4  -5   3     5265.95     5877.25    387.10 o
  -3  -5   3      156.94      135.06     17.22 o
  -2  -5   3     3128.41     3423.03    326.24 o
  -1  -5   3     1032.49     1105.12    107.29 o
   0  -5   3      938.69     1069.38     65.96 o
   1  -5   3      498.62      509.41    101.66 o
   3  -5   3      109.66       97.92      8.79 o
   4  -5   3     2499.94     2429.84    142.58 o
   5  -5   3      331.83      348.68     50.56 o
   6  -5   3      244.17      294.53     23.04 o
   7  -5   3      298.65      290.17     33.87 o
  -8  -4   3      176.15      167.15     35.73 o
  -7  -4   3     1568.44     1568.17    194.73 o
  -6  -4   3      244.31      228.73     14.45 o
  -5  -4   3     1970.51     1925.22     91.10 o
  -4  -4   3     1236.02     1257.97     80.89 o
  -3  -4   3      393.99      400.77     26.98 o
  -2  -4   3      230.75      234.86     42.56 o
  -1  -4   3     3961.13     3803.64    681.19 o
   0  -4   3      384.31      429.60     15.68 o
   1  -4   3     1733.16     1769.83    133.76 o
   2  -4   3      913.82      810.14     28.00 o
   3  -4   3      105.29      109.92     14.35 o
   4  -4   3     2880.12     2647.86    107.77 o
   5  -4   3     1943.10     1924.76    146.41 o
   6  -4   3      474.76      445.05     43.61 o
   7  -4   3     1549.48     1554.35    101.54 o
   8  -4   3      597.87      619.18     64.81 o
  -8  -3   3      503.38      533.30     54.48 o
  -7  -3   3     1674.29     1705.82    170.05 o
  -6  -3   3     1156.90     1157.13     63.34 o
  -5  -3   3      850.98      820.18     73.89 o
  -4  -3   3      222.55      219.89     25.30 o
  -3  -3   3     1094.78     1145.23    134.33 o
  -2  -3   3     4657.18     5228.11    588.14 o
  -1  -3   3      382.24      484.28     58.93 o
   0  -3   3     3958.53     4074.03   1121.14 o
   1  -3   3      779.97      789.02     29.39 o
   2  -3   3     4221.04     3399.66    145.47 o
   3  -3   3      259.06      226.61     20.81 o
   4  -3   3      485.60      427.90     34.72 o
   5  -3   3       34.26       43.09      9.61 o
   6  -3   3      885.93      920.48     40.95 o
   7  -3   3     1002.92     1003.44     64.61 o
   8  -3   3      101.39       74.57     27.41 o
  -8  -2   3      352.83      324.32     39.66 o
  -7  -2   3      232.87      225.12     47.59 o
  -6  -2   3      167.24      134.59     16.38 o
  -5  -2   3     4073.57     4305.40    377.29 o
  -4  -2   3      670.57      656.24     83.51 o
  -3  -2   3     4133.83     4197.34    471.11 o
  -2  -2   3     1838.29     1886.13    249.37 o
  -1  -2   3     6086.34     6584.99   1199.00 o
   0  -2   3     2182.77     1460.62     67.67 o
   1  -2   3     2150.51     1753.91    329.76 o
   2  -2   3     1861.25     1499.83     83.80 o
   3  -2   3     6132.58     4719.61    221.10 o
   4  -2   3     1635.97     1565.06     65.60 o
   5  -2   3     1538.11     1401.80     70.78 o
   6  -2   3        3.13        0.99     11.31 o
   7  -2   3      346.76      282.19     32.63 o
   8  -2   3      127.71      116.04     28.69 o
  -9  -1   3      359.89      344.71     52.44 o
  -8  -1   3      266.63      233.84     30.03 o
  -7  -1   3      961.79      841.50    122.47 o
  -6  -1   3     3300.59     3452.25    183.87 o
  -5  -1   3      282.12      276.86     16.48 o
  -4  -1   3     1006.31     1107.07     40.76 o
  -3  -1   3     1143.40     1201.49     37.57 o
  -2  -1   3     6982.02     8775.69    238.32 o
   0  -1   3     6797.31     7417.26    203.00 o
   1  -1   3       80.50       74.37     15.96 o
   2  -1   3     3597.37     2969.90     90.07 o
   3  -1   3      895.37      755.85     48.64 o
   4  -1   3     1800.13     1549.87     61.62 o
   5  -1   3      327.16      335.03     48.05 o
   6  -1   3     1028.21     1010.89     90.72 o
   7  -1   3      238.47      220.40     31.30 o
   8  -1   3      300.34      285.08     37.07 o
  -8   0   3      337.86      354.98     40.93 o
  -7   0   3     1938.30     2074.46    120.10 o
  -6   0   3     1450.08     1443.01     58.59 o
  -5   0   3       39.18       61.77     18.15 o
  -4   0   3      703.83      719.83     26.71 o
  -3   0   3     2227.98     2456.43     67.15 o
  -2   0   3      419.82      527.28     17.55 o
  -1   0   3      468.25      502.88     38.23 o
   0   0   3      898.82     1062.39     61.68 o
   1   0   3     1604.39     1913.49     55.26 o
   2   0   3      202.84      223.77     15.38 o
   3   0   3     4203.47     3417.57     88.27 o
   4   0   3       22.95       13.50      8.29 o
   5   0   3      487.56      403.76     41.13 o
   6   0   3     4521.91     4478.45    175.29 o
   7   0   3      161.46      139.10     22.33 o
   8   0   3       24.66       19.74     31.83 o
  -8   1   3      364.51      402.46     46.71 o
  -7   1   3      715.54      728.11     51.50 o
  -6   1   3     2986.25     3105.78    102.76 o
  -5   1   3      372.24      401.96     22.55 o
  -4   1   3      657.38      650.72     37.17 o
  -3   1   3     1075.36     1214.45     61.61 o
  -2   1   3     7743.10     9747.63    273.23 o
  -1   1   3      381.14      393.65     17.27 o
   0   1   3     8330.75     9331.38    271.50 o
   1   1   3      103.38       92.22     19.80 o
   2   1   3     3511.34     2919.82     84.93 o
   3   1   3      805.24      679.36     41.94 o
   4   1   3     2606.66     2370.37     79.54 o
   5   1   3      571.79      538.17     51.82 o
   6   1   3     1012.58     1014.37     46.07 o
   7   1   3      105.57       79.69     26.14 o
   8   1   3      372.59      321.85     40.95 o
  -8   2   3      573.07      537.11     47.49 o
  -7   2   3      645.37      651.31     46.94 o
  -6   2   3      208.15      219.07     18.29 o
  -5   2   3     3332.96     3778.75    109.96 o
  -4   2   3      570.93      603.56     67.69 o
  -3   2   3     4756.70     5454.03    138.22 o
  -2   2   3     1856.94     2143.67     61.52 o
  -1   2   3     5558.91     6660.35    318.85 o
   0   2   3     2155.85     2548.00    142.73 o
   1   2   3     1932.80     1930.74     71.01 o
   2   2   3     2093.22     1959.98    168.73 o
   3   2   3     6244.39     5223.79    135.83 o
   4   2   3     1310.16     1190.62     61.23 o
   5   2   3     1005.47      970.36     42.59 o
   6   2   3       25.05        3.74     10.78 o
   7   2   3      383.28      405.91     34.57 o
   8   2   3      207.10      202.34     30.00 o
  -8   3   3      294.45      224.96     33.87 o
  -7   3   3     1561.34     1651.42     96.45 o
  -6   3   3     1378.95     1441.55     54.21 o
  -5   3   3     1076.84     1161.94     42.11 o
  -4   3   3      634.95      722.71     35.80 o
  -3   3   3     1068.12     1226.83     37.51 o
  -2   3   3     4473.84     5405.93    135.71 o
  -1   3   3      382.73      523.16     38.29 o
   0   3   3     2658.02     2779.47    107.67 o
   1   3   3      724.70      717.24    153.02 o
   2   3   3     3687.04     3218.50    253.81 o
   3   3   3      361.92      340.69     28.24 o
   4   3   3     1035.35     1002.72     35.54 o
   5   3   3       66.80       72.25      7.23 o
   6   3   3      568.22      526.87     97.34 o
   7   3   3      946.36      914.15     74.89 o
   8   3   3       59.64       56.05     24.84 o
  -8   4   3      128.51      116.67     31.88 o
  -7   4   3     1889.16     2010.57    143.94 o
  -6   4   3      215.68      186.64     25.23 o
  -5   4   3     1994.71     2111.88     75.12 o
  -4   4   3     1095.74     1192.89     42.51 o
  -3   4   3      153.78      171.67     13.09 o
  -2   4   3      237.49      261.12     17.28 o
  -1   4   3     4840.55     5723.65    151.50 o
   0   4   3      421.72      452.82     20.29 o
   1   4   3     1946.44     1865.26    218.25 o
   2   4   3      887.80      831.05     49.60 o
   3   4   3      408.86      405.84     19.84 o
   4   4   3     3012.46     2842.52     72.58 o
   5   4   3     1765.37     1671.37     64.30 o
   6   4   3      309.70      312.35     16.62 o
   7   4   3     1934.55     2097.51    123.04 o
   8   4   3      747.63      780.53     74.58 o
  -7   5   3      490.22      483.26     49.99 o
  -6   5   3      245.51      233.39     18.57 o
  -5   5   3        5.06       34.50     21.00 o
  -4   5   3     4447.17     5078.71    160.85 o
  -3   5   3      176.43      166.71     10.43 o
  -2   5   3     3848.23     4739.61    224.23 o
  -1   5   3     1076.50     1061.83    136.73 o
   0   5   3      765.74      752.45     91.60 o
   1   5   3      406.73      422.53     23.12 o
   2   5   3     2659.08     2650.36    104.94 o
   3   5   3       80.20       64.56      6.49 o
   4   5   3     2332.33     2279.49     71.11 o
   5   5   3      440.74      501.44     21.25 o
   6   5   3      300.02      338.00     21.54 o
   7   5   3      412.32      474.36     53.13 o
  -7   6   3      305.95      276.10     39.63 o
  -6   6   3       25.82       29.74     15.28 o
  -5   6   3     1655.60     1842.72    102.51 o
  -4   6   3      234.76      204.88     14.68 o
  -3   6   3     1755.38     2006.79     80.19 o
  -2   6   3      367.84      376.58     31.78 o
  -1   6   3      585.02      587.35     62.27 o
   0   6   3      134.09      154.52     15.82 o
   1   6   3     3291.53     3254.27    153.56 o
   2   6   3     2168.55     2519.45    239.43 o
   3   6   3      134.88      144.25     10.96 o
   4   6   3      379.57      383.47     19.26 o
   5   6   3      380.83      393.72     19.04 o
   6   6   3      376.47      390.26     23.51 o
   7   6   3       85.84       66.27     22.30 o
  -6   7   3      152.22      185.59     27.42 o
  -5   7   3     1614.02     1782.06    123.15 o
  -4   7   3     2122.73     2313.26    180.13 o
  -3   7   3      197.40      181.83     17.88 o
  -2   7   3      283.90      232.15     25.58 o
  -1   7   3      166.52      170.43     18.51 o
   0   7   3     2396.45     2163.24    108.76 o
   1   7   3      847.17      917.22     80.41 o
   2   7   3      421.36      500.34     20.94 o
   3   7   3       77.82       82.43     14.47 o
   4   7   3     1394.74     1515.81     57.95 o
   5   7   3      951.66      941.22     43.26 o
   6   7   3       63.33       67.99     11.97 o
  -5   8   3       26.06      -15.92     15.92 o
  -3   8   3      923.43      753.13     65.18 o
  -2   8   3      302.50      203.35     31.97 o
  -1   8   3     1066.83      908.79     53.72 o
   0   8   3       31.04       43.30     19.10 o
   1   8   3     1359.20     1332.25     82.58 o
   2   8   3      213.14      204.34     33.20 o
   3   8   3      455.55      516.80     42.97 o
   4   8   3       26.42       32.12      9.78 o
   5   8   3      419.17      462.29     35.53 o
  -3   9   3        1.38      -14.64     22.91 o
  -2   9   3      568.20      463.94     55.18 o
  -1   9   3        9.81      -15.91     19.73 o
   0   9   3     1863.79     1753.69    126.85 o
   1   9   3       36.35       26.74     19.10 o
   2   9   3      433.95      453.42     44.19 o
   3   9   3      228.49      219.08     67.68 o
   4   9   3      475.33      442.92     50.92 o
  -1  10   3      296.58      259.44     38.98 o
   0  10   3       40.94        0.00     24.83 o
   1  10   3       45.60       10.19     24.20 o
   2  10   3      228.85      168.54     33.20 o
  -5  -8   4       20.48        9.55     19.10 o
  -4  -8   4      406.73      461.52     46.09 o
  -3  -8   4       12.75        3.36     10.31 o
  -2  -8   4     2494.36     2910.05    119.75 o
  -1  -8   4      132.14      134.15     12.15 o
   0  -8   4      626.09      726.82    116.95 o
   1  -8   4      212.49      174.31     21.71 o
   2  -8   4       89.56       58.63     10.96 o
   3  -8   4      368.24      276.42     31.35 o
   4  -8   4      818.91      689.46     70.17 o
  -5  -7   4      912.24      899.70     54.81 o
  -4  -7   4       37.55       54.85     10.01 o
  -3  -7   4     1733.39     2183.29     91.89 o
  -2  -7   4      340.18      370.59     39.36 o
  -1  -7   4      323.86      396.60     21.42 o
   0  -7   4      190.91      205.77     19.47 o
   1  -7   4     1648.90     1751.68    166.39 o
   2  -7   4        3.68       12.98      6.71 o
   3  -7   4      948.94      923.11     81.70 o
   4  -7   4     1053.48     1036.52     61.39 o
   5  -7   4      835.35      781.79     67.62 o
  -6  -6   4     1677.09     1769.14    140.75 o
  -5  -6   4        1.21        3.25     15.59 o
  -4  -6   4       89.24       80.75      9.87 o
  -3  -6   4      718.21      738.35     85.63 o
  -2  -6   4     1830.80     2048.75    347.57 o
  -1  -6   4      353.13      372.71     34.75 o
   0  -6   4     3342.05     3093.04    589.88 o
   1  -6   4      629.41      635.91     63.09 o
   2  -6   4     2441.83     2424.62    285.32 o
   3  -6   4      775.74      689.89     45.13 o
   4  -6   4       46.23       52.30     32.16 o
   5  -6   4      116.50      122.81     16.34 o
   6  -6   4      705.53      731.47     61.71 o
  -7  -5   4      635.25      564.40     55.22 o
  -6  -5   4     1088.81      974.63    117.72 o
  -5  -5   4      754.48      746.02     42.08 o
  -4  -5   4      281.91      262.78     17.17 o
  -3  -5   4     2363.44     2613.57    222.79 o
  -2  -5   4      199.29      216.16     27.61 o
  -1  -5   4      175.39      170.41     11.26 o
   0  -5   4      141.83      135.84     10.80 o
   1  -5   4     2189.33     2264.74     89.66 o
   2  -5   4      385.67      275.07     17.95 o
   3  -5   4     2379.06     2230.25     73.80 o
   4  -5   4       64.19       74.14     18.80 o
   5  -5   4       18.40       23.83     10.69 o
   6  -5   4      571.36      508.70     35.29 o
   7  -5   4      180.39      213.73     38.92 o
  -8  -4   4      556.57      543.11     51.94 o
  -7  -4   4       37.74        1.06     14.25 o
  -6  -4   4      606.31      576.36     50.76 o
  -5  -4   4      139.64      115.30     14.47 o
  -4  -4   4     4691.15     4758.36    565.07 o
  -3  -4   4       42.00       50.57     10.42 o
  -2  -4   4     1287.61     1358.26    181.90 o
  -1  -4   4      790.07      800.96     90.61 o
   0  -4   4     2116.58     2483.04     69.53 o
   1  -4   4     1173.70     1305.07    100.57 o
   2  -4   4     3193.61     2919.55    191.51 o
   3  -4   4      330.17      272.89     20.50 o
   4  -4   4     1913.78     1867.60     71.71 o
   5  -4   4      597.82      681.76     89.67 o
   6  -4   4      876.78      907.86     45.64 o
   7  -4   4       26.02       -1.91     18.46 o
  -8  -3   4      392.27      447.92     51.19 o
  -7  -3   4      909.06      825.59    136.43 o
  -6  -3   4      279.58      212.95     32.11 o
  -5  -3   4      797.33      722.61     70.37 o
  -4  -3   4      606.56      573.46     65.06 o
  -3  -3   4     2848.26     2955.29    354.85 o
  -2  -3   4      954.54      982.05    130.36 o
  -1  -3   4     4359.65     4622.71    707.54 o
   0  -3   4       77.98       87.21      8.79 o
   1  -3   4     2661.31     2509.16    326.76 o
   2  -3   4     2944.29     2828.02     81.45 o
   3  -3   4     2890.52     2599.54     78.13 o
   4  -3   4      791.09      675.34     29.34 o
   5  -3   4     1335.43     1398.15     54.22 o
   6  -3   4      331.08      331.79     58.86 o
   7  -3   4      418.15      439.91     44.18 o
   8  -3   4      241.06      218.37     34.48 o
  -8  -2   4      855.97      774.20     70.85 o
  -7  -2   4      353.66      285.63     30.39 o
  -6  -2   4     1008.90      985.23    113.59 o
  -5  -2   4     2761.27     2725.46    276.12 o
  -4  -2   4     1765.60     1949.73     56.06 o
  -3  -2   4       34.02       41.38     20.06 o
  -2  -2   4      406.41      371.68     16.59 o
  -1  -2   4      568.40      725.91     33.29 o
   0  -2   4     4555.48     4950.99    847.76 o
   1  -2   4       32.52       29.13      5.81 o
   2  -2   4     1645.90     1436.55     48.19 o
   3  -2   4      468.87      401.67     21.91 o
   4  -2   4      355.91      330.38     38.46 o
   5  -2   4     3210.26     3352.70    114.61 o
   6  -2   4       35.44       29.28     12.58 o
   7  -2   4      523.88      555.48     46.82 o
   8  -2   4      420.16      453.22     55.69 o
  -8  -1   4     1018.53      933.60     74.89 o
  -7  -1   4     1209.75      961.22    122.86 o
  -6  -1   4      151.96      142.03     16.40 o
  -5  -1   4     1467.75     1635.74     59.27 o
  -4  -1   4     1086.57     1148.30     37.63 o
  -3  -1   4      554.00      580.62     24.16 o
  -2  -1   4      489.53      515.46     19.82 o
  -1  -1   4     4686.45     5699.65    336.05 o
   0  -1   4      211.22      286.93     43.23 o
   1  -1   4     5324.62     5620.45    156.80 o
   2  -1   4      352.93      358.62     16.28 o
   3  -1   4      261.41      233.18     28.66 o
   4  -1   4      103.11       91.30      8.29 o
   5  -1   4     2083.42     2210.71     73.26 o
   6  -1   4      602.13      662.72     50.78 o
   7  -1   4      698.89      656.70     49.53 o
   8  -1   4      485.87      581.81     61.51 o
  -8   0   4       80.24        9.56     35.04 o
  -7   0   4      535.98      437.03     42.36 o
  -6   0   4     2407.35     2461.02     90.70 o
  -5   0   4      360.47      361.81     22.44 o
  -4   0   4     3723.53     4096.03    111.43 o
  -3   0   4      369.23      418.08     28.90 o
  -2   0   4     9467.16    11052.68    334.91 o
  -1   0   4      333.41      362.97     15.75 o
   0   0   4      216.92      247.50     15.38 o
   1   0   4      132.77      127.42     30.99 o
   2   0   4     2088.71     1744.51     52.12 o
   3   0   4     1556.73     1404.68     70.94 o
   4   0   4     3780.62     3574.74    175.97 o
   5   0   4      169.46      156.60     13.50 o
   6   0   4      720.06      721.06     79.23 o
   7   0   4      205.86      205.57     33.84 o
   8   0   4      393.98      460.77     51.84 o
  -8   1   4     1201.85     1183.90    100.33 o
  -7   1   4      801.30      761.61     52.84 o
  -6   1   4      169.43      153.38     45.64 o
  -5   1   4     1574.63     1685.31     63.40 o
  -4   1   4     1152.28     1180.71     38.86 o
  -3   1   4      757.42      779.63     33.05 o
  -2   1   4      494.66      511.52     21.85 o
  -1   1   4     3977.41     4523.86    239.18 o
   0   1   4      279.54      356.56     29.84 o
   1   1   4     4949.47     5306.68    143.84 o
   2   1   4      258.14      240.87     14.27 o
   3   1   4       28.69       32.82      6.97 o
   4   1   4      248.61      270.45     35.83 o
   5   1   4     2156.97     2160.45    114.47 o
   6   1   4      407.71      403.81     56.07 o
   7   1   4      386.56      310.48     37.77 o
   8   1   4      334.48      370.86     48.60 o
  -8   2   4      927.26      875.54     68.99 o
  -7   2   4      378.69      362.31     37.13 o
  -6   2   4     1293.25     1314.90     53.64 o
  -5   2   4     2650.83     2868.56    102.16 o
  -4   2   4     1038.54     1038.15     48.76 o
  -3   2   4       44.32       53.24     15.29 o
  -2   2   4     1009.37     1064.98     73.12 o
  -1   2   4      620.68      754.41     73.47 o
   0   2   4     5010.34     6143.73    269.39 o
   1   2   4       75.26       52.69     18.49 o
   2   2   4     1673.40     1478.89    151.46 o
   3   2   4      664.49      627.45     24.44 o
   4   2   4      618.23      639.57     26.63 o
   5   2   4     2812.32     2802.53    220.90 o
   6   2   4      189.81      175.32     25.54 o
   7   2   4      848.88      859.79     67.03 o
   8   2   4      382.66      350.61     44.79 o
  -8   3   4      229.24      155.78     33.84 o
  -7   3   4      849.61      871.36     59.94 o
  -6   3   4      352.86      354.66     24.70 o
  -5   3   4     1381.23     1545.48     76.94 o
  -4   3   4      605.53      614.82     76.00 o
  -3   3   4     2545.30     2857.75     76.14 o
  -2   3   4      955.66     1101.02     34.47 o
  -1   3   4     4023.83     4748.41    157.08 o
   0   3   4       74.62       64.40      7.65 o
   1   3   4     3367.41     3492.05    323.00 o
   2   3   4     2593.63     2427.30    284.09 o
   3   3   4     2712.78     2452.30     72.93 o
   4   3   4     1150.03     1063.52    124.24 o
   5   3   4     1260.04     1268.38     66.02 o
   6   3   4      442.77      491.91     58.32 o
   7   3   4      567.40      574.99     50.05 o
   8   3   4      133.80      102.65     33.79 o
  -8   4   4      831.32      721.45     78.52 o
  -7   4   4       32.66       50.30     24.20 o
  -6   4   4      400.58      420.12     40.35 o
  -5   4   4      199.10      203.01     27.78 o
  -4   4   4     4670.49     5322.69    168.10 o
  -3   4   4       32.61       41.34     12.10 o
  -2   4   4     1001.85     1186.58     39.99 o
  -1   4   4      713.10      792.99     26.68 o
   0   4   4     2852.76     3064.35    144.88 o
   1   4   4     1220.94     1532.32     66.68 o
   2   4   4     2033.67     2222.92     83.61 o
   3   4   4      173.30      150.37     11.26 o
   4   4   4     1998.74     1802.60     72.19 o
   5   4   4      560.35      614.57     49.79 o
   6   4   4      807.22      827.10     75.39 o
   7   4   4       10.80       68.74     25.46 o
  -7   5   4      515.64      516.67     62.82 o
  -6   5   4     1184.73     1246.82     51.97 o
  -5   5   4      667.96      798.92     36.35 o
  -4   5   4      221.51      255.01     28.43 o
  -3   5   4     2709.78     3352.98    114.87 o
  -2   5   4      194.65      193.97     11.35 o
  -1   5   4      345.16      349.34     23.39 o
   0   5   4      122.83      126.75     27.12 o
   1   5   4     1427.42     1391.07    253.67 o
   2   5   4      516.69      432.58     98.67 o
   3   5   4     2810.35     2645.62    290.80 o
   4   5   4      152.13      141.45     19.46 o
   5   5   4       74.16       73.59      9.90 o
   6   5   4      490.06      467.28     31.44 o
   7   5   4       60.03       56.05     24.20 o
  -6   6   4     1452.32     1458.35    113.68 o
  -5   6   4        7.97       16.51     10.12 o
  -4   6   4      424.52      475.15     28.50 o
  -3   6   4      709.76      783.20     33.94 o
  -2   6   4     1237.96     1377.91     59.84 o
  -1   6   4      355.77      368.25     41.00 o
   0   6   4     3982.01     2980.55    261.91 o
   1   6   4      771.39      742.15     79.40 o
   2   6   4     2661.95     2673.91    246.64 o
   3   6   4      590.23      525.06     37.25 o
   4   6   4      224.85      194.30     22.04 o
   5   6   4      267.53      270.30     28.31 o
   6   6   4      727.64      715.62     68.15 o
  -6   7   4      116.96      115.38     27.41 o
  -5   7   4      932.18      978.39     85.78 o
  -4   7   4       57.77       47.77     13.38 o
  -3   7   4     1384.17     1602.28     86.44 o
  -2   7   4      333.69      314.11     18.08 o
  -1   7   4      337.53      259.21     17.92 o
   0   7   4      168.63      167.92     24.24 o
   1   7   4     1562.58     1663.19    115.17 o
   2   7   4       32.27       48.03     10.12 o
   3   7   4      922.10     1042.44     45.65 o
   4   7   4      868.57      956.52     47.06 o
   5   7   4      575.65      542.36     41.25 o
  -1   8   4      138.10      133.93     24.24 o
   0   8   4      220.63      209.46     24.27 o
   1   8   4      146.77      131.40     26.15 o
   2   8   4      338.23      434.98     42.86 o
   3   8   4      374.45      442.82     40.31 o
   4   8   4      637.89      633.82     44.63 o
  -1   9   4      849.13      700.19     59.26 o
   0   9   4      119.59      122.40     27.41 o
   1   9   4      687.05      711.43     67.48 o
   2   9   4      180.20      253.94     45.94 o
   3   9   4      184.05      202.26     44.02 o
  -4  -8   5      517.42      500.58     55.76 o
  -3  -8   5      694.87      782.15     76.48 o
  -2  -8   5      154.99      159.33     19.45 o
  -1  -8   5     1767.55     1954.49    110.04 o
   0  -8   5      304.25      316.14     54.98 o
   1  -8   5      117.56      132.19     17.25 o
   2  -8   5      153.77      159.46     24.88 o
   3  -8   5     1212.93     1234.91    103.56 o
   4  -8   5      130.61      145.36     23.59 o
  -5  -7   5       40.79       33.11     21.01 o
  -4  -7   5     1587.05     1685.05    180.00 o
  -3  -7   5      413.74      439.02     26.60 o
  -2  -7   5      378.84      392.31     26.30 o
  -1  -7   5      100.03      104.83     19.12 o
   0  -7   5      614.64      685.97     33.47 o
   1  -7   5      122.01      102.85     12.70 o
   2  -7   5     1680.54     1832.65    187.02 o
   3  -7   5      229.98      231.82     26.82 o
   4  -7   5      150.71      161.36     25.51 o
   5  -7   5      336.36      400.24     42.20 o
  -6  -6   5      190.47      169.74     29.99 o
  -4  -6   5      110.40      122.17     17.77 o
  -3  -6   5      780.13      884.07     42.90 o
  -2  -6   5      433.63      439.03     55.62 o
  -1  -6   5     3010.76     3225.47    436.56 o
   0  -6   5      236.01      226.81     35.39 o
   1  -6   5       39.01       23.41      9.01 o
   2  -6   5      124.92      131.68     12.53 o
   3  -6   5      720.96      763.64     60.19 o
   4  -6   5      421.93      501.28     38.11 o
   5  -6   5      631.54      611.25     39.13 o
   6  -6   5      154.57      149.87     30.61 o
  -7  -5   5      219.06      153.83     35.11 o
  -6  -5   5     1162.55     1076.04     99.00 o
  -5  -5   5       89.98       62.46     14.66 o
  -4  -5   5     1266.37     1255.42    178.61 o
  -3  -5   5      837.77      896.91     89.89 o
  -2  -5   5     1035.80     1021.59     95.02 o
  -1  -5   5      302.63      288.94     33.12 o
   0  -5   5     2189.96     2463.13     83.84 o
   1  -5   5      212.18      199.75     48.88 o
   2  -5   5     1750.78     1692.05    122.01 o
   3  -5   5     1474.49     1377.49     51.09 o
   4  -5   5      979.49     1070.75     48.84 o
   5  -5   5      204.82      230.35     21.44 o
   6  -5   5      340.33      373.47     44.13 o
  -7  -4   5      855.17      763.18     74.06 o
  -6  -4   5      373.17      344.31     35.84 o
  -5  -4   5     1116.47     1102.28    119.92 o
  -4  -4   5      944.73      969.85    100.84 o
  -3  -4   5     3861.91     3849.65    562.87 o
  -2  -4   5      156.56      164.32     29.13 o
  -1  -4   5      385.04      302.78     76.64 o
   0  -4   5     1490.67     1405.94    211.42 o
   1  -4   5     3009.59     2938.28    310.26 o
   2  -4   5       74.44       57.87     10.49 o
   3  -4   5      295.88      257.32     14.63 o
   4  -4   5      217.51      249.64     18.05 o
   5  -4   5      399.00      406.07     29.14 o
   6  -4   5     1543.49     1677.66    109.33 o
   7  -4   5       63.22       91.72     27.39 o
  -7  -3   5     1181.23     1003.14     84.78 o
  -6  -3   5     1288.56     1168.95     76.59 o
  -5  -3   5      305.94      212.06     39.98 o
  -4  -3   5      926.44      800.06     94.35 o
  -3  -3   5      555.77      516.77     72.29 o
  -2  -3   5     2223.80     2368.27    357.99 o
  -1  -3   5      586.53      570.37     77.19 o
   0  -3   5      714.44      770.49     32.15 o
   1  -3   5      786.84      757.10    145.62 o
   2  -3   5     1011.56      939.26     66.46 o
   3  -3   5      987.08      888.29     37.77 o
   4  -3   5     1760.59     1846.50     81.54 o
   5  -3   5       30.12       60.20     12.42 o
   6  -3   5      202.07      202.36     26.81 o
   7  -3   5      511.72      642.30     68.59 o
  -8  -2   5      950.23      916.71     90.25 o
  -7  -2   5      523.24      402.36    131.47 o
  -6  -2   5      531.34      448.62     44.28 o
  -5  -2   5     1084.30      951.51    108.40 o
  -4  -2   5      818.02      889.09     52.35 o
  -3  -2   5     3447.17     3902.41    103.64 o
  -2  -2   5      360.74      347.42     37.85 o
  -1  -2   5     2446.12     2673.70     72.64 o
   0  -2   5      461.80      472.52     22.03 o
   1  -2   5     4277.85     4648.81    121.67 o
   2  -2   5     1841.46     1662.20    105.34 o
   3  -2   5      652.47      660.04     28.27 o
   4  -2   5     1615.28     1671.70     48.93 o
   5  -2   5     1925.09     1994.92     77.52 o
   6  -2   5      136.25      103.96     22.96 o
   7  -2   5      809.87      899.41     73.40 o
  -8  -1   5      843.06      745.53     76.61 o
  -7  -1   5      743.03      744.46     65.63 o
  -6  -1   5      385.92      349.02     34.58 o
  -5  -1   5       26.78       56.30     14.33 o
  -4  -1   5     1441.41     1428.50     50.85 o
  -3  -1   5       93.02       90.87     11.64 o
  -2  -1   5     3977.85     4679.41    236.90 o
  -1  -1   5      736.14      787.02     73.85 o
   0  -1   5     3311.46     3721.29    103.02 o
   1  -1   5     3156.04     3466.59     92.45 o
   2  -1   5     2784.54     2877.96     79.64 o
   3  -1   5      372.47      309.53     11.73 o
   4  -1   5     1327.51     1279.86     69.18 o
   5  -1   5     1450.48     1471.75     61.20 o
   6  -1   5      922.99     1024.02     65.86 o
   7  -1   5      245.65      284.86     38.96 o
  -8   0   5      198.10      177.41     35.10 o
  -7   0   5      719.03      715.29     54.68 o
  -6   0   5     1597.46     1573.94     87.48 o
  -5   0   5     6150.49     6491.75    227.17 o
  -4   0   5      790.94      778.20     31.95 o
  -3   0   5       65.01       80.67     11.87 o
  -2   0   5        4.14        1.63      7.52 o
  -1   0   5     3245.47     3634.59    143.01 o
   0   0   5      110.45      125.45     22.02 o
   1   0   5      956.92     1057.02     33.00 o
   2   0   5      109.63      117.78     11.17 o
   3   0   5     1101.00     1037.14     37.28 o
   4   0   5      344.33      406.74     28.70 o
   5   0   5      481.03      451.95     23.64 o
   6   0   5       14.51       12.73     17.19 o
   7   0   5       14.98       19.73     28.65 o
  -8   1   5      750.09      538.19     63.66 o
  -7   1   5      551.16      501.12     54.54 o
  -6   1   5      399.68      375.99     38.43 o
  -5   1   5       40.23       37.91     19.74 o
  -4   1   5     1721.55     1814.51     82.19 o
  -3   1   5       94.62       95.82     19.13 o
  -2   1   5     2896.79     3197.92    206.41 o
  -1   1   5      823.26      871.83     32.59 o
   0   1   5     3887.57     4472.67    126.87 o
   1   1   5     3319.88     3620.31    170.38 o
   2   1   5     3752.82     3808.71    166.99 o
   3   1   5      305.82      251.41     22.74 o
   4   1   5     1447.17     1430.46     92.83 o
   5   1   5     1718.52     1809.11     60.44 o
   6   1   5      774.35      821.98     56.04 o
   7   1   5      315.60      378.49     42.84 o
  -8   2   5      730.52      689.69     83.56 o
  -7   2   5      614.70      653.08     66.14 o
  -6   2   5      665.15      606.37     52.42 o
  -5   2   5     1154.44     1184.53     90.55 o
  -4   2   5      847.84      887.20     37.62 o
  -3   2   5     2576.72     2727.95     81.69 o
  -2   2   5      343.57      354.69     17.61 o
  -1   2   5     3443.21     4019.10    186.87 o
   0   2   5      505.95      538.13     22.26 o
   1   2   5     3254.03     3309.55     90.31 o
   2   2   5     1721.00     1544.56     51.02 o
   3   2   5      855.03      850.66     31.61 o
   4   2   5     1542.34     1611.88     62.82 o
   5   2   5     1877.03     1920.40     91.90 o
   6   2   5       88.43       65.64     23.58 o
   7   2   5      780.32      831.47     77.23 o
  -7   3   5     1374.28     1255.68     94.10 o
  -6   3   5     1249.44     1324.53     69.08 o
  -5   3   5      245.87      253.01     20.09 o
  -4   3   5     1695.04     1753.51     60.35 o
  -3   3   5      528.96      562.37     21.70 o
  -2   3   5     1944.35     2272.94     63.10 o
  -1   3   5      509.14      552.49     21.33 o
   0   3   5      764.21      836.79     27.61 o
   1   3   5      610.51      643.45     25.08 o
   2   3   5      654.63      648.97     89.33 o
   3   3   5     1094.74     1069.70     49.38 o
   4   3   5     1299.92     1218.81     56.22 o
   5   3   5        0.47        2.11     11.07 o
   6   3   5      293.77      313.88     35.80 o
   7   3   5      328.00      345.26     42.84 o
  -7   4   5      740.70      742.04     66.87 o
  -6   4   5      279.96      278.62     26.36 o
  -5   4   5      816.84      827.76     41.40 o
  -4   4   5      935.50     1031.54     42.34 o
  -3   4   5     4007.56     4511.59    208.71 o
  -2   4   5      181.20      222.24     13.46 o
  -1   4   5      867.70      962.57     29.97 o
   0   4   5     1573.12     1649.99     54.67 o
   1   4   5     2978.87     2687.78    286.90 o
   2   4   5      174.52      156.18     32.57 o
   3   4   5      415.20      402.26     53.86 o
   4   4   5      126.15      127.27     22.00 o
   5   4   5      744.94      708.64     40.03 o
   6   4   5     1682.44     1910.47    142.14 o
   7   4   5       43.57       22.29     22.92 o
  -7   5   5      168.31       95.04     35.08 o
  -6   5   5     1503.85     1424.63    110.52 o
  -5   5   5      126.02      120.16     26.14 o
  -4   5   5      989.67     1135.31     41.32 o
  -3   5   5      816.35      937.98     53.24 o
  -2   5   5      803.18      759.34     31.31 o
  -1   5   5      321.85      373.03     57.30 o
   0   5   5     2058.07     2219.34     82.04 o
   1   5   5      112.27      120.07     14.35 o
   2   5   5     2200.14     2332.87    287.89 o
   3   5   5     1668.94     1673.09     83.11 o
   4   5   5      920.76      895.14     45.51 o
   5   5   5       84.46       61.81     17.84 o
   6   5   5      222.07      234.94     34.48 o
  -6   6   5      203.59      165.30     28.72 o
  -5   6   5      264.62      272.98     21.91 o
  -4   6   5      129.40      118.99     12.10 o
  -3   6   5      756.79      769.04     46.45 o
  -2   6   5      404.65      407.01     23.71 o
  -1   6   5     2502.34     2801.68    206.27 o
   0   6   5      307.80      315.57     37.11 o
   1   6   5      273.29      289.02     59.78 o
   2   6   5       51.34       37.29      8.99 o
   3   6   5      535.64      523.14     77.34 o
   4   6   5      354.98      327.52     26.60 o
   5   6   5      624.27      532.97     62.93 o
   6   6   5      216.92      157.66     35.75 o
  -4   7   5     1573.86     1677.27    180.29 o
  -3   7   5      409.36      395.10     48.03 o
  -2   7   5      865.26      949.90     73.85 o
  -1   7   5       86.22       59.24     21.99 o
   0   7   5      638.23      493.73     41.14 o
   1   7   5       96.51       86.93     14.34 o
   2   7   5     1282.88     1010.41    118.76 o
   3   7   5      275.09      252.93     22.34 o
   4   7   5      180.56      193.33     19.53 o
   5   7   5      290.91      296.07     26.65 o
  -3  -8   6      111.42      119.83     36.33 o
  -2  -8   6      980.98      899.86     85.15 o
  -1  -8   6      597.16      655.24     53.27 o
   0  -8   6      764.58      693.45     63.04 o
   1  -8   6      176.89      130.15     25.52 o
   2  -8   6       26.03       40.11     17.19 o
  -4  -7   6      629.69      645.83     53.93 o
  -3  -7   6      868.95      942.01     78.61 o
  -2  -7   6       48.44       43.87     16.56 o
  -1  -7   6      177.32      203.69     24.57 o
   0  -7   6       84.86       90.87     14.87 o
   1  -7   6     1140.23     1203.13     61.53 o
   2  -7   6     1076.95     1054.57     64.92 o
   3  -7   6      345.20      282.68     33.90 o
   4  -7   6      156.98      169.02     30.61 o
  -5  -6   6       45.37       42.67     24.84 o
  -4  -6   6     1546.18     1800.40    127.53 o
  -3  -6   6      112.85      115.91     17.29 o
  -2  -6   6      850.65      973.92     48.10 o
  -1  -6   6       96.91       93.24     13.77 o
   0  -6   6      725.26      772.28     35.72 o
   1  -6   6      426.23      379.55     25.61 o
   2  -6   6      769.53      827.13    104.79 o
   3  -6   6      154.17      145.44     18.04 o
   4  -6   6     1302.10     1375.27     69.29 o
   5  -6   6      260.60      322.55     42.79 o
  -6  -5   6      298.65      187.24     31.95 o
  -5  -5   6     1044.03     1062.77     76.88 o
  -4  -5   6      271.60      265.21     38.34 o
  -3  -5   6      681.87      685.83     55.97 o
  -2  -5   6      132.43      114.21     27.20 o
  -1  -5   6     2297.55     2194.86    328.05 o
   0  -5   6      599.80      676.87     40.18 o
   1  -5   6      982.12      977.50     88.62 o
   2  -5   6      741.11      762.65     45.86 o
   3  -5   6      324.62      298.97     19.12 o
   4  -5   6      330.65      271.34     23.66 o
   5  -5   6       95.07      125.55     24.22 o
   6  -5   6       21.40       28.01     37.56 o
  -6  -4   6      325.63      290.92     37.08 o
  -5  -4   6       88.46       84.76     19.12 o
  -4  -4   6      634.95      656.46     35.36 o
  -3  -4   6      983.96      975.19    118.69 o
  -2  -4   6     3384.73     3516.01    506.48 o
  -1  -4   6      423.36      402.28     68.58 o
   0  -4   6     1349.80     1362.55    175.96 o
   1  -4   6      335.34      321.87     30.07 o
   2  -4   6      771.71      744.56     34.42 o
   3  -4   6      128.38      131.88     12.35 o
   4  -4   6      404.04      431.11     27.99 o
   5  -4   6      518.82      534.22     48.10 o
   6  -4   6      266.22      299.59     40.88 o
  -7  -3   6      541.74      485.37     55.78 o
  -6  -3   6      383.96      332.17     37.12 o
  -5  -3   6     1708.27     1752.83    110.41 o
  -4  -3   6      182.11      145.72     50.43 o
  -3  -3   6      420.92      389.34     43.04 o
  -2  -3   6      628.00      583.05     93.09 o
  -1  -3   6     3023.70     2956.08    479.39 o
   0  -3   6      568.09      666.76     27.98 o
   1  -3   6     1537.49     1622.18    111.66 o
   2  -3   6     2375.47     2334.37    177.06 o
   3  -3   6     1783.36     1732.74     59.92 o
   4  -3   6     2191.57     2460.00     92.37 o
   5  -3   6      856.94      890.42     58.67 o
   6  -3   6       68.22        0.00     31.85 o
  -7  -2   6      490.11      435.10     48.70 o
  -6  -2   6     1878.49     1889.94    124.29 o
  -5  -2   6       67.62       77.73     19.11 o
  -4  -2   6     3022.58     3079.29    199.35 o
  -3  -2   6      557.77      612.60     68.15 o
  -2  -2   6      487.42      561.36     27.63 o
  -1  -2   6     2774.00     3117.86    175.51 o
   0  -2   6      940.04      935.10     33.47 o
   1  -2   6      838.87      931.63     36.11 o
   2  -2   6     1434.88     1480.24     52.09 o
   3  -2   6      283.06      277.56     30.59 o
   4  -2   6      283.55      318.49     52.44 o
   5  -2   6      164.85      117.41     18.50 o
   6  -2   6       65.69       73.26     23.57 o
   7  -2   6      495.69      604.23     61.51 o
  -7  -1   6     1358.22     1131.18    104.43 o
  -6  -1   6       41.73       57.31     24.20 o
  -5  -1   6      684.00      662.20     48.27 o
  -4  -1   6      716.56      614.86     77.33 o
  -3  -1   6     5357.92     6145.42    285.57 o
  -2  -1   6      141.09      161.42     15.26 o
  -1  -1   6      970.65     1122.93     38.07 o
   0  -1   6     2126.38     2358.19     71.61 o
   1  -1   6     2271.65     2588.44     70.22 o
   2  -1   6      417.00      396.99     20.40 o
   3  -1   6     1772.75     1768.66     52.16 o
   4  -1   6      278.75      286.93     21.15 o
   5  -1   6      760.44      802.01     52.52 o
   6  -1   6     1191.21     1387.22     90.67 o
   7  -1   6       36.97       58.58     24.83 o
  -7   0   6       23.85       37.56     28.01 o
  -6   0   6      873.65      886.09     56.75 o
  -5   0   6       33.86       45.76     15.04 o
  -4   0   6      813.92      851.89     40.35 o
  -3   0   6     2711.54     3108.72    172.19 o
  -2   0   6      781.03      776.15     31.29 o
  -1   0   6      704.96      825.92     30.82 o
   0   0   6     8391.97    10471.75    374.49 o
   1   0   6       29.25       24.42      9.34 o
   2   0   6      475.04      486.43     31.48 o
   3   0   6      520.20      552.09     28.53 o
   4   0   6      155.33      156.96     16.43 o
   5   0   6      800.93      857.95     81.86 o
   6   0   6     1553.38     1845.76    124.35 o
   7   0   6       34.69       34.38     27.38 o
  -7   1   6     2014.06     1754.50    139.39 o
  -6   1   6       85.02       75.19     24.22 o
  -5   1   6      203.45      231.79     34.48 o
  -4   1   6      698.32      583.62     29.44 o
  -3   1   6     5595.49     6182.25    358.83 o
  -2   1   6      155.76      147.28     12.72 o
  -1   1   6      346.21      330.13     17.90 o
   0   1   6     1864.58     2084.77     66.76 o
   1   1   6     2476.10     2626.85     84.53 o
   2   1   6      264.57      253.75     17.62 o
   3   1   6     1173.64     1095.44     89.72 o
   4   1   6      139.46      120.13     15.26 o
   5   1   6      727.54      794.46     60.52 o
   6   1   6     1496.75     1743.91    104.08 o
   7   1   6      115.78      116.65     30.60 o
  -7   2   6      336.79      329.95     40.28 o
  -6   2   6     1628.19     1524.01     94.52 o
  -5   2   6      100.50      101.49     23.90 o
  -4   2   6     3287.09     3435.73    129.98 o
  -3   2   6      581.21      606.65     30.68 o
  -2   2   6      275.03      261.30     17.41 o
  -1   2   6     2986.53     3387.18    138.80 o
   0   2   6     1229.83     1174.90     65.87 o
   1   2   6      717.09      744.97     31.43 o
   2   2   6     1256.19     1215.31     67.77 o
   3   2   6      355.85      366.23     23.62 o
   4   2   6      498.40      468.36     24.17 o
   5   2   6      366.09      364.21     37.77 o
   6   2   6      203.55      228.52     31.92 o
   7   2   6      431.13      413.56     53.14 o
  -7   3   6      339.83      269.19     38.36 o
  -6   3   6      302.24      289.58     37.08 o
  -5   3   6     1792.66     1771.56     79.06 o
  -4   3   6      177.47      186.18     17.59 o
  -3   3   6      824.80      824.64     35.08 o
  -2   3   6      554.24      563.74     23.39 o
  -1   3   6     2480.42     2707.59    247.81 o
   0   3   6      639.51      684.17     27.88 o
   1   3   6     2435.41     2662.62     83.82 o
   2   3   6     2842.59     2858.67    243.83 o
   3   3   6     1745.18     1683.39     94.40 o
   4   3   6     1816.47     1938.37     79.00 o
   5   3   6      687.37      795.54     65.60 o
   6   3   6       28.10       29.92     22.92 o
  -6   4   6       57.32       13.38     24.20 o
  -5   4   6      104.71       96.09     21.38 o
  -4   4   6      825.07      954.48     42.13 o
  -3   4   6      978.67     1111.18     46.66 o
  -2   4   6     3430.88     3956.95    209.61 o
  -1   4   6      493.58      506.92     24.92 o
   0   4   6      877.83      894.56     55.60 o
   1   4   6      200.12      204.86     23.95 o
   2   4   6      818.13      843.49     71.00 o
   3   4   6       35.09       32.51     15.23 o
   4   4   6      427.98      444.65     35.24 o
   5   4   6      468.02      496.01     51.27 o
   6   4   6      225.49      199.19     29.37 o
  -6   5   6      323.93      260.82     44.75 o
  -5   5   6     1254.53     1227.86    124.74 o
  -4   5   6      253.78      238.56     19.10 o
  -3   5   6      223.45      248.78     19.87 o
  -2   5   6      151.32      140.40     13.96 o
  -1   5   6     2635.37     2908.51     98.00 o
   0   5   6      505.87      441.01     51.67 o
   1   5   6      843.66      791.34     61.96 o
   2   5   6      597.81      604.81     56.23 o
   3   5   6      157.07      131.11     24.56 o
   4   5   6      514.54      567.60     53.23 o
   5   5   6      121.36      119.86     27.41 o
   6   5   6       16.24       11.46     23.55 o
  -5   6   6       40.69       65.59     25.47 o
  -4   6   6     1431.83     1376.61     94.20 o
  -3   6   6      123.15      108.19     12.41 o
  -2   6   6     1066.12     1132.22     60.30 o
  -1   6   6       93.06       79.92     21.03 o
   0   6   6      417.92      389.29     70.15 o
   1   6   6      534.14      478.80     68.67 o
   2   6   6     1088.55     1116.21    146.89 o
   3   6   6      229.27      246.44     21.92 o
   4   6   6     1242.27     1217.09    124.36 o
   5   6   6      268.17      198.02     33.22 o
  -2   7   6       73.47       54.15     13.38 o
  -1   7   6      192.51      134.67     19.15 o
   0   7   6       37.11       36.93     12.74 o
   1   7   6     1230.09     1135.30     57.67 o
   2   7   6     1158.86     1094.95    108.07 o
   3   7   6      214.91      131.50     24.90 o
   4   7   6       50.77       41.40     17.83 o
  -3  -7   7      175.70      149.92     28.71 o
  -2  -7   7     1680.85     2053.86    118.52 o
  -1  -7   7      656.82      641.02     62.30 o
   0  -7   7      364.68      309.62     37.74 o
   1  -7   7      387.45      383.93     39.67 o
   2  -7   7      318.71      320.25     41.55 o
  -4  -6   7        1.24       -5.73     22.28 o
  -2  -6   7      452.40      504.18     42.28 o
  -1  -6   7      758.70      845.65     65.64 o
   1  -6   7      608.63      624.16     52.01 o
   2  -6   7      201.03      183.31     23.30 o
   3  -6   7      506.39      506.36     52.56 o
   4  -6   7      297.19      323.97     43.45 o
  -5  -5   7      334.13      271.09     37.08 o
  -4  -5   7      441.26      406.70     44.83 o
  -3  -5   7       72.82       62.44     22.30 o
  -2  -5   7      318.91      326.17     39.01 o
  -1  -5   7      636.22      674.05     43.11 o
   0  -5   7     2263.33     2413.51    183.79 o
   1  -5   7      327.33      262.16     19.58 o
   2  -5   7      499.19      505.95     50.03 o
   3  -5   7      411.59      394.53     31.87 o
   4  -5   7      209.90      216.39     35.11 o
   5  -5   7      474.27      451.57     53.16 o
  -5  -4   7      351.71      364.58     46.69 o
  -4  -4   7       15.23       45.20     23.55 o
  -3  -4   7     3319.62     3921.10    221.33 o
  -2  -4   7      475.11      485.12     28.01 o
  -1  -4   7     1119.39     1062.81    269.59 o
   0  -4   7       10.09        1.77     14.82 o
   1  -4   7      232.22      212.00     23.36 o
   2  -4   7     1057.90     1035.64     64.45 o
   3  -4   7     1743.66     1743.33     69.13 o
   4  -4   7      218.46      247.72     36.39 o
   5  -4   7      143.30      162.61     29.33 o
  -5  -3   7      385.36      357.77     39.04 o
  -3  -3   7      300.24      342.14     35.17 o
  -2  -3   7      134.16      123.63     14.91 o
  -1  -3   7       49.67       38.78      9.81 o
   0  -3   7     1713.55     1864.46     65.18 o
   1  -3   7      116.48      135.53     55.16 o
   2  -3   7      153.06      154.99     23.47 o
   3  -3   7      195.83      180.52     22.15 o
   4  -3   7      579.83      631.11     39.01 o
   5  -3   7      945.45     1170.11     92.24 o
   6  -3   7       91.09       82.20     31.86 o
  -6  -2   7      111.29       72.03     26.77 o
  -4  -2   7      447.30      478.14     44.87 o
  -3  -2   7      207.02      207.49     29.06 o
  -2  -2   7      197.27      188.81     21.36 o
  -1  -2   7     1858.46     2121.53    125.20 o
   0  -2   7      964.84      940.69     61.82 o
   1  -2   7     1888.30     1844.06    220.46 o
   2  -2   7      600.55      630.79     39.72 o
   3  -2   7      447.18      461.36     24.28 o
   4  -2   7      183.42      174.75     16.81 o
   5  -2   7      473.77      574.20     49.99 o
   6  -2   7      688.45      888.56     79.03 o
  -6  -1   7      840.19      783.83     64.41 o
  -5  -1   7     1290.95     1361.28     79.16 o
  -4  -1   7      760.23      785.29     54.76 o
  -3  -1   7      311.13      316.72     21.66 o
  -2  -1   7     3805.95     4229.93    313.65 o
  -1  -1   7      161.69      169.79     20.43 o
   0  -1   7     1135.91     1022.43     81.85 o
   1  -1   7      130.23      120.00     14.16 o
   2  -1   7     2009.74     2047.25     80.00 o
   3  -1   7     1773.81     1780.27     83.96 o
   4  -1   7      783.35      869.56     64.75 o
   5  -1   7      409.27      524.40     51.86 o
   6  -1   7       75.81       57.34     29.94 o
  -6   0   7        2.50      -19.09     21.00 o
  -5   0   7     1563.64     1697.18    100.33 o
  -4   0   7       12.95       45.83     16.55 o
  -3   0   7     1057.21     1092.34     64.79 o
  -2   0   7     1491.28     1630.72    105.17 o
  -1   0   7     3540.88     3802.81    216.19 o
   0   0   7      593.54      662.23     32.60 o
   1   0   7      289.94      307.32     21.66 o
   2   0   7       23.00       19.74     10.35 o
   3   0   7      481.72      452.78     27.67 o
   4   0   7      614.51      645.18     48.84 o
   5   0   7      101.25       91.78     26.13 o
   6   0   7      301.90      247.34     37.71 o
  -6   1   7      750.05      650.32     67.54 o
  -5   1   7     1246.07     1276.08     79.76 o
  -4   1   7      592.99      599.45     48.19 o
  -3   1   7      317.45      303.23     21.77 o
  -2   1   7     4699.20     5226.57    403.97 o
  -1   1   7      133.18      142.60     13.26 o
   0   1   7      493.82      439.05     69.68 o
   1   1   7      232.78      246.89     18.72 o
   2   1   7     2095.77     2103.37     92.34 o
   3   1   7     2076.24     2091.53     82.52 o
   4   1   7      931.80     1070.64     72.32 o
   5   1   7      239.60      218.43     33.21 o
   6   1   7      159.41      234.09     38.91 o
  -6   2   7      144.16       79.08     35.71 o
  -5   2   7     1281.10     1411.96     72.64 o
  -4   2   7      454.06      416.61     27.08 o
  -3   2   7      125.17      111.53     17.86 o
  -2   2   7      227.85      233.33     17.84 o
  -1   2   7     1840.31     2003.43    155.71 o
   0   2   7      868.76      880.03     38.97 o
   1   2   7     1608.78     1722.57     65.76 o
   2   2   7      346.43      360.45     26.89 o
   3   2   7      588.54      605.28     43.69 o
   4   2   7      337.94      340.99     33.91 o
   5   2   7      314.15      313.28     43.48 o
   6   2   7      654.19      676.86     66.14 o
  -6   3   7     1039.42      799.89     72.95 o
  -5   3   7      357.62      337.16     40.31 o
  -4   3   7     3351.87     3475.91    309.61 o
  -3   3   7      275.35      299.75     23.01 o
  -2   3   7      400.92      423.72     50.62 o
  -1   3   7       20.33       23.09     12.73 o
   0   3   7     1920.97     1961.87     78.91 o
   1   3   7      188.35      202.82     16.52 o
   2   3   7      253.31      230.14     19.86 o
   3   3   7       72.19       60.53     23.57 o
   4   3   7      350.96      342.30     35.83 o
   5   3   7      725.35      821.17     73.95 o
   6   3   7       81.60       90.47     37.59 o
  -6   4   7      130.60       84.16     31.88 o
  -5   4   7      310.24      352.86     39.63 o
  -4   4   7       13.61       20.99     13.68 o
  -3   4   7     3520.84     3755.20    191.45 o
  -2   4   7      554.56      550.05     32.52 o
  -1   4   7      772.35      730.95     35.97 o
   0   4   7       43.69       37.13      9.61 o
   1   4   7      246.70      208.95     21.09 o
   2   4   7     1184.60     1117.02     61.44 o
   3   4   7     2052.90     2105.91    144.38 o
   4   4   7      280.29      253.70     37.06 o
   5   4   7      135.51      147.29     28.06 o
  -5   5   7      327.08      313.90     39.00 o
  -4   5   7      872.79      798.34     58.52 o
  -3   5   7       54.11       51.44     12.85 o
  -2   5   7      222.81      227.66     24.91 o
  -1   5   7      595.54      596.96     33.34 o
   0   5   7     2335.45     2459.94    110.12 o
   1   5   7      383.02      350.72     22.78 o
   2   5   7      288.05      246.74     27.49 o
   3   5   7      345.31      369.08     40.94 o
   4   5   7      328.47      377.24     44.12 o
   5   5   7      516.69      498.61     58.96 o
  -4   6   7        0.77        0.64     17.18 o
  -3   6   7      477.74      517.73     40.37 o
  -2   6   7      433.98      332.80     26.49 o
  -1   6   7      672.54      609.08     46.36 o
   0   6   7      192.95      168.87     26.49 o
   1   6   7      481.04      467.54     43.58 o
   2   6   7      201.78      174.89     24.25 o
   3   6   7      430.63      387.37     49.30 o
   4   6   7      263.54      238.88     40.24 o
  -2  -6   8      498.89      565.17     57.67 o
  -1  -6   8       68.78       54.78     22.30 o
   0  -6   8      819.64      735.72     66.94 o
   1  -6   8      271.93      295.77     35.77 o
   2  -6   8      194.01      156.34     35.73 o
  -4  -5   8      416.50      399.37     44.80 o
  -3  -5   8      949.35      812.51     69.00 o
  -2  -5   8      169.11      126.95     29.98 o
   0  -5   8      237.06      245.87     33.21 o
   1  -5   8      333.58      324.86     36.45 o
   2  -5   8      224.58      280.28     44.05 o
   3  -5   8      106.07      121.10     28.04 o
  -4  -4   8       60.72       61.79     35.03 o
  -3  -4   8      117.76      123.68     28.69 o
  -2  -4   8      531.66      563.83     46.83 o
  -1  -4   8      397.54      409.11     40.97 o
   0  -4   8      461.33      441.55     42.94 o
   1  -4   8      411.24      388.69     39.70 o
   2  -4   8     2004.95     2149.60    132.96 o
   3  -4   8      839.21      817.09    100.79 o
   4  -4   8      475.25      590.62     59.57 o
  -5  -3   8     1791.77     1787.20    163.01 o
  -4  -3   8        0.41        4.45     21.00 o
  -3  -3   8      723.96      756.49     64.33 o
  -2  -3   8      191.28      158.93     26.17 o
  -1  -3   8      813.82      797.85     54.78 o
   0  -3   8      518.96      519.04     51.97 o
   1  -3   8     1984.09     1860.66    261.32 o
   2  -3   8      558.28      508.82     87.93 o
   3  -3   8      331.29      285.00     24.95 o
   4  -3   8      258.63      364.72     47.27 o
  -5  -2   8      123.17       42.08     24.23 o
  -4  -2   8     1056.46      917.67     83.37 o
  -3  -2   8      235.30      246.54     32.57 o
  -2  -2   8     4256.29     5115.43    309.08 o
  -1  -2   8      149.94      195.85     24.24 o
   0  -2   8      671.89      658.07     52.11 o
   1  -2   8      192.46      187.46     21.20 o
   2  -2   8       60.58       59.33     14.65 o
   3  -2   8      164.14      133.26     25.20 o
   4  -2   8      205.86      206.17     40.21 o
   5  -2   8      411.97      413.46     46.72 o
  -5  -1   8     1203.03     1171.51     95.79 o
  -4  -1   8      292.82      263.35     34.52 o
  -3  -1   8     1001.47     1072.77     68.50 o
  -2  -1   8       18.65       18.46     17.19 o
  -1  -1   8      814.96      878.27     56.10 o
   0  -1   8      173.03      187.64     24.89 o
   1  -1   8      529.11      569.33     43.65 o
   2  -1   8      560.46      524.55     50.08 o
   3  -1   8      569.74      497.43     55.85 o
   4  -1   8     1095.40     1256.87     89.87 o
   5  -1   8      190.07      178.67     35.10 o
  -6   0   8       47.28       98.71     31.20 o
  -5   0   8       31.59       31.84     26.74 o
  -4   0   8      788.49      931.07     71.47 o
  -3   0   8       23.06        8.28     19.10 o
  -2   0   8       87.28       68.19     21.03 o
  -1   0   8      724.53      804.30     61.18 o
   0   0   8     1545.70     1628.57    172.25 o
   1   0   8     1977.83     2247.69    128.05 o
   2   0   8      979.87      973.28     62.69 o
   3   0   8       13.93       -4.46     17.82 o
   4   0   8      896.36      847.52     72.86 o
   5   0   8     1077.91     1297.08     94.31 o
  -5   1   8     1305.47     1271.03     93.98 o
  -4   1   8      297.72      279.99     35.80 o
  -3   1   8      915.80     1023.62     65.83 o
  -2   1   8        3.63       11.46     17.82 o
  -1   1   8     1013.53     1021.16    111.26 o
   0   1   8       90.58       67.80     16.49 o
   1   1   8      366.03      304.73     28.81 o
   2   1   8      378.46      300.90     28.81 o
   3   1   8      675.27      711.74     57.22 o
   4   1   8      884.68      977.22     68.33 o
   5   1   8      115.94      177.85     32.51 o
  -5   2   8      112.97       84.14     28.05 o
  -4   2   8     1708.74     1854.32    144.80 o
  -3   2   8      276.41      281.85     31.96 o
  -2   2   8     3748.25     4381.25    272.57 o
  -1   2   8      100.37       64.92     12.79 o
   0   2   8      794.46      720.20     44.79 o
   1   2   8      340.50      261.07     29.43 o
   2   2   8      151.05      164.58     24.24 o
   3   2   8       91.62      108.34     22.31 o
   4   2   8      179.94      189.51     37.01 o
   5   2   8      722.82      877.34     86.13 o
  -5   3   8     1148.77     1259.97     91.80 o
  -4   3   8        2.05       -7.00     19.09 o
  -3   3   8      763.52      764.65     66.30 o
  -2   3   8      198.83      181.29     25.53 o
  -1   3   8     1394.55     1334.66     68.06 o
   0   3   8      535.31      521.93     32.50 o
   1   3   8     1542.14     1459.71     86.32 o
   2   3   8      799.79      729.14     57.97 o
   3   3   8      281.51      344.45     44.09 o
   4   3   8      299.34      382.19     40.26 o
  -4   4   8       62.75       62.42     21.66 o
  -3   4   8       88.80       88.58     27.40 o
  -2   4   8      447.87      406.78     40.68 o
  -1   4   8      360.52      356.73     38.07 o
   0   4   8      291.46      269.96     23.00 o
   1   4   8      237.32      192.24     19.95 o
   2   4   8     2201.31     2101.62    156.31 o
   3   4   8      838.06      795.36     75.99 o
   4   4   8      324.47      355.43     46.03 o
  -4   5   8      401.63      335.95     40.95 o
  -3   5   8      979.53      910.25     83.86 o
  -2   5   8      207.70      155.94     68.94 o
  -1   5   8      839.70      708.09     69.57 o
   0   5   8      326.41      292.46     26.12 o
   1   5   8      634.74      578.32     43.37 o
   2   5   8      124.58       84.16     21.04 o
   3   5   8      107.09       82.22     26.13 o
  -2   6   8      845.51      888.45     73.39 o
  -1   6   8       94.04      121.72     27.40 o
   0   6   8      715.58      532.85     62.99 o
   1   6   8      249.07      149.44     26.18 o
   2   6   8       75.97       61.16     23.57 o
   0  -5   9        6.10        9.55     28.64 o
  -2  -4   9       42.72       13.37     27.38 o
  -1  -4   9     1680.58     1779.18    145.23 o
   0  -4   9        6.73       54.10     24.82 o
   1  -4   9      282.06      269.62     41.53 o
   2  -4   9       15.13       32.46     24.83 o
  -3  -3   9      238.40      250.30     40.23 o
  -2  -3   9      800.10      756.89     75.95 o
  -1  -3   9       24.98       49.02     31.20 o
   0  -3   9      681.89      727.48     62.34 o
   1  -3   9      184.68      148.68     30.63 o
   2  -3   9      502.32      499.26     49.35 o
   3  -3   9      217.34      208.09     42.77 o
  -4  -2   9       20.72       34.38     27.37 o
  -3  -2   9      178.96      130.16     33.18 o
  -2  -2   9      155.63      205.39     35.08 o
  -1  -2   9      854.26      877.60     74.10 o
   0  -2   9     1990.30     2251.84    125.07 o
   1  -2   9      398.47      405.83     49.29 o
   2  -2   9      350.27      346.03     47.33 o
   3  -2   9      947.14     1040.03     85.11 o
  -4  -1   9      646.03      613.85     71.92 o
  -3  -1   9      563.35      484.36     57.10 o
  -2  -1   9      428.60      402.17     49.31 o
  -1  -1   9      597.45      575.92     55.22 o
   0  -1   9     1318.02     1350.16     92.13 o
   1  -1   9       42.09       47.12     24.20 o
   2  -1   9      507.89      532.10     50.65 o
   3  -1   9     1314.81     1454.38    103.05 o
  -4   0   9       25.62       33.74     24.19 o
  -3   0   9     2987.37     3405.46    242.73 o
  -2   0   9       20.38        1.91     17.83 o
  -1   0   9      514.00      555.99     52.59 o
   0   0   9       32.25       42.66     21.65 o
   1   0   9      301.61      269.77     36.44 o
   2   0   9       61.20       66.88     26.12 o
   3   0   9      161.59      207.31     41.46 o
   4   0   9        9.54        0.00     28.01 o
  -4   1   9      335.70      279.41     44.12 o
  -3   1   9      666.53      692.58     61.68 o
  -2   1   9      695.88      707.81     50.79 o
  -1   1   9      788.95      759.09     68.25 o
   0   1   9     1339.83     1359.67     91.51 o
   1   1   9        5.65       -7.64     20.37 o
   2   1   9      266.59      244.69     38.97 o
   3   1   9     1475.37     1567.32    122.76 o
   4   1   9      247.31      231.16     47.89 o
  -4   2   9       19.83        0.64     23.55 o
  -3   2   9      311.71      241.63     38.35 o
  -2   2   9      105.79       83.50     24.22 o
  -1   2   9      674.44      665.82     58.48 o
   0   2   9     1831.35     1931.30    141.78 o
   1   2   9      628.20      604.98     48.81 o
   2   2   9      499.73      501.23     53.84 o
   3   2   9      925.28      935.30     82.51 o
  -3   3   9      186.68      158.24     29.35 o
  -2   3   9      783.49      673.71     69.49 o
  -1   3   9       24.23       -3.82     19.74 o
   0   3   9      696.62      606.14     54.64 o
   1   3   9      160.13      139.69     26.15 o
   2   3   9      393.26      339.80     44.80 o
   3   3   9       88.56       51.61     29.95 o
  -2   4   9       42.37       19.74     21.65 o
  -1   4   9     1930.06     1999.44    178.38 o
   0   4   9       47.44       42.67     21.02 o
   1   4   9      203.96      221.46     42.76 o
   2   4   9       48.47       63.05     23.56 o
   0   5   9      108.79       68.83     23.58 o
  -1  -1  10      796.56      771.37     75.91 o
   0  -1  10      183.40      146.74     35.09 o
  -2   0  10      427.73      474.97     48.01 o
  -1   0  10      157.72      166.47     31.25 o
   0   0  10       91.29       59.26     31.22 o
   1   0  10      360.22      378.62     46.05 o
  -1   1  10      748.43      736.79     63.65 o
   0   1  10      264.01      214.61     47.27 o
   1   1  10     1104.84     1114.92     96.89 o
   0   2  10      745.04      821.56     76.50 o
 
